# Supplementary material for: Pharmacogenomic profiling of the South Korean population: Insights and implications for personalized medicine
Source: Front Pharmacol. 2024 Dec 3;15:1476765. doi: 10.3389/fphar.2024.1476765 (PMC11650365; doi:10.3389/fphar.2024.1476765)
Supplement: Supplementary file 2 [file Table9.XLSX]

## Sheet: Sheet1
Supplementary Table S9. Distribution of HLA-A and HLA-B haplotypes in South Korean population.
Gene	Haplotype	Count	Frequency(%)
HLA-A	A*02:01	121	15.3165
HLA-A	A*24:02	120	15.1899
HLA-A	A*33:03	101	12.7848
HLA-A	A*11:01	82	10.3797
HLA-A	A*02:06	61	7.72152
HLA-A	A*31:01	55	6.96203
HLA-A	A*26:01	27	3.41772
HLA-A	A*02:07	23	2.91139
HLA-A	A*30:01	15	1.89873
HLA-A	A*03:01	12	1.51899
HLA-A	A*30:04	11	1.39241
HLA-A	A*01:01	10	1.26582
HLA-A	A*32:01	10	1.26582
HLA-A	A*02:10	9	1.13924
HLA-A	A*02:03	8	1.01266
HLA-A	A*11:153	8	1.01266
HLA-A	A*26:02	7	0.886076
HLA-A	A*11:02	6	0.759494
HLA-A	A*24:03	6	0.759494
HLA-A	A*29:01	6	0.759494
HLA-A	A*03:02	5	0.632911
HLA-A	A*24:07	5	0.632911
HLA-A	A*30:106	5	0.632911
HLA-A	A*31:114	5	0.632911
HLA-A	A*02:498	4	0.506329
HLA-A	A*11:69N	4	0.506329
HLA-A	A*24:09N	4	0.506329
HLA-A	A*24:11N	4	0.506329
HLA-A	A*26:03	4	0.506329
HLA-A	A*26:131	4	0.506329
HLA-A	A*29:02	4	0.506329
HLA-A	A*66:01	4	0.506329
HLA-A	A*11:160	3	0.379747
HLA-A	A*24:358	3	0.379747
HLA-A	A*30:90	3	0.379747
HLA-A	A*02:251	2	0.253165
HLA-A	A*02:549	2	0.253165
HLA-A	A*11:215N	2	0.253165
HLA-A	A*24:20	2	0.253165
HLA-A	A*24:362	2	0.253165
HLA-A	A*24:56	2	0.253165
HLA-A	A*32:86	2	0.253165
HLA-A	A*33:01	2	0.253165
HLA-A	A*01:208Q	1	0.126582
HLA-A	A*01:216	1	0.126582
HLA-A	A*02:20	1	0.126582
HLA-A	A*02:524	1	0.126582
HLA-A	A*02:647	1	0.126582
HLA-A	A*02:650	1	0.126582
HLA-A	A*02:77	1	0.126582
HLA-A	A*03:224	1	0.126582
HLA-A	A*03:262N	1	0.126582
HLA-A	A*24:302	1	0.126582
HLA-A	A*24:356	1	0.126582
HLA-A	A*26:130	1	0.126582
HLA-A	A*31:111	1	0.126582
HLA-A	A*31:20	1	0.126582
HLA-A	A*33:51	1	0.126582
HLA-B	B*44:03	73	9.24051
HLA-B	B*15:01	70	8.86076
HLA-B	B*35:01	60	7.59494
HLA-B	B*51:01	58	7.34177
HLA-B	B*58:01	52	6.58228
HLA-B	B*40:02	37	4.68354
HLA-B	B*46:01	35	4.43038
HLA-B	B*52:01	30	3.79747
HLA-B	B*07:02	28	3.5443
HLA-B	B*54:01	27	3.41772
HLA-B	B*40:06	26	3.29114
HLA-B	B*48:01	24	3.03797
HLA-B	B*40:01	23	2.91139
HLA-B	B*13:02	20	2.53165
HLA-B	B*15:18	16	2.02532
HLA-B	B*39:01	15	1.89873
HLA-B	B*44:02	15	1.89873
HLA-B	B*55:02	14	1.77215
HLA-B	B*15:11	13	1.64557
HLA-B	B*59:01	13	1.64557
HLA-B	B*13:01	11	1.39241
HLA-B	B*27:05	11	1.39241
HLA-B	B*38:02	10	1.26582
HLA-B	B*37:01	8	1.01266
HLA-B	B*67:01	8	1.01266
HLA-B	B*14:01	6	0.759494
HLA-B	B*08:01	5	0.632911
HLA-B	B*15:07	5	0.632911
HLA-B	B*15:272N	5	0.632911
HLA-B	B*51:193	5	0.632911
HLA-B	B*07:05	4	0.506329
HLA-B	B*15:15	4	0.506329
HLA-B	B*44:46	4	0.506329
HLA-B	B*46:66	4	0.506329
	B*78:02	4	0.506329
	B*35:03	3	0.379747
	B*40:304	3	0.379747
	B*51:02	3	0.379747
	B*07:48	2	0.253165
	B*13:87	2	0.253165
	B*15:340	2	0.253165
	B*38:60	2	0.253165
	B*44:27	2	0.253165
	B*50:01	2	0.253165
	B*56:01	2	0.253165
	B*07:252	1	0.126582
	B*07:253	1	0.126582
	B*07:264	1	0.126582
	B*07:41	1	0.126582
	B*13:08	1	0.126582
	B*13:15	1	0.126582
	B*14:10	1	0.126582
	B*14:46	1	0.126582
	B*15:142	1	0.126582
	B*15:32	1	0.126582
	B*27:04	1	0.126582
	B*27:101	1	0.126582
	B*27:144	1	0.126582
	B*37:52	1	0.126582
	B*37:58	1	0.126582
	B*38:01	1	0.126582
	B*39:10	1	0.126582
	B*40:130	1	0.126582
	B*40:305	1	0.126582
	B*48:03	1	0.126582
	B*48:04	1	0.126582
	B*51:13	1	0.126582
	B*57:01	1	0.126582
	B*57:29	1	0.126582
