# Supplementary material for: Pharmacogenomic profiling of the South Korean population: Insights and implications for personalized medicine
Source: Front Pharmacol. 2024 Dec 3;15:1476765. doi: 10.3389/fphar.2024.1476765 (PMC11650365; doi:10.3389/fphar.2024.1476765)
Supplement: Supplementary file 5 [file Table6.XLSX]

## Sheet: Sheet1
Supplementary Table S6. Comparison of star-allele frequencies in core pharmacogenes across subgroups of East Asians using fisher’s exact test.
gene	population	haplotype	count	percentage	p_value	significancy
ABCG2	CDX	*1	146	78.4946	0.343318
ABCG2	CDX	*S1	40	21.5054	0.343318
ABCG2	CHB	*1	142	68.932	0.0910058
ABCG2	CHB	*S1	64	31.068	0.0910058
ABCG2	CHS	*1	156	74.2857	0.858104
ABCG2	CHS	*S1	54	25.7143	0.858104
ABCG2	JPT	*1	141	67.7885	0.0421365	significant
ABCG2	JPT	*S1	67	32.2115	0.0421365	significant
ABCG2	KHV	*1	130	65.6566	0.0093273	significant
ABCG2	KHV	*S1	68	34.3434	0.0093273	significant
CACNA1S	CDX	*1	186	100	1
CACNA1S	CHB	*1	206	100	1
CACNA1S	CHS	*1	209	99.5238	0.209581
CACNA1S	CHS	*S4	1	0.47619	0.209581
CACNA1S	JPT	*1	208	100	1
CACNA1S	KHV	*1	198	100	1
CFTR	CDX	*1	186	100	1
CFTR	CHB	*1	206	100	1
CFTR	CHS	*1	210	100	1
CFTR	JPT	*1	202	97.1154	7.64377e-05	significant
CFTR	JPT	*S43	1	0.480769	0.208
CFTR	JPT	*S44	1	0.480769	0.208
CFTR	JPT	*S45	4	1.92308	0.00182921	significant
CFTR	KHV	*1	198	100	1
CYP2B6	CDX	*1	114	61.2903	8.94789e-07	significant
CYP2B6	CDX	*2	11	5.91398	0.00978634	significant
CYP2B6	CDX	*9	61	32.7957	3.54142e-05	significant
CYP2B6	CHB	*1	166	80.5825	0.771138
CYP2B6	CHB	*2	5	2.42718	0.784565
CYP2B6	CHB	*22	2	0.970874	0.042442	significant
CYP2B6	CHB	*9	33	16.0194	0.476027
CYP2B6	CHS	*1	170	80.9524	0.630905
CYP2B6	CHS	*2	7	3.33333	0.29703
CYP2B6	CHS	*9	33	15.7143	0.417571
CYP2B6	JPT	*1	152	73.0769	0.0599806
CYP2B6	JPT	*2	6	2.88462	0.430371
CYP2B6	JPT	*23	2	0.961538	0.192913
CYP2B6	JPT	*24	1	0.480769	0.208
CYP2B6	JPT	*5	1	0.480769	0.372901
CYP2B6	JPT	*9	46	22.1154	0.234174
CYP2B6	KHV	*1	137	69.1919	0.00322494	significant
CYP2B6	KHV	*10	1	0.505051	0.2
CYP2B6	KHV	*2	15	7.57576	0.000287499	significant
CYP2B6	KHV	*5	1	0.505051	0.360162
CYP2B6	KHV	*9	44	22.2222	0.225151
CYP2C19	CDX	*1	115	61.828	0.139503
CYP2C19	CDX	*17	3	1.6129	0.00678921	significant
CYP2C19	CDX	*2	49	26.3441	1
CYP2C19	CDX	*3	14	7.52688	0.480589
CYP2C19	CDX	*38	5	2.68817	0.0728054
CYP2C19	CHB	*1	113	54.8544	0.813757
CYP2C19	CHB	*17	5	2.42718	0.000360416	significant
CYP2C19	CHB	*2	69	33.4951	0.0451303	significant
CYP2C19	CHB	*3	9	4.36893	0.0165922	significant
CYP2C19	CHB	*38	9	4.36893	0.403624
CYP2C19	CHB	*4	1	0.485437	0.206413
CYP2C19	CHS	*1	115	54.7619	0.814897
CYP2C19	CHS	*17	2	0.952381	0.0437586	significant
CYP2C19	CHS	*2	74	35.2381	0.0125012	significant
CYP2C19	CHS	*3	10	4.7619	0.0262246	significant
CYP2C19	CHS	*38	9	4.28571	0.405022
CYP2C19	JPT	*1	115	55.2885	0.937516
CYP2C19	JPT	*17	1	0.480769	0.208
CYP2C19	JPT	*2	67	32.2115	0.0982826
CYP2C19	JPT	*3	15	7.21154	0.343372
CYP2C19	JPT	*38	10	4.80769	0.512347
CYP2C19	KHV	*1	123	62.1212	0.127117
CYP2C19	KHV	*17	4	2.0202	0.00156141	significant
CYP2C19	KHV	*2	56	28.2828	0.591167
CYP2C19	KHV	*3	8	4.0404	0.0100407	significant
CYP2C19	KHV	*38	7	3.53535	0.17084
CYP2C9	CDX	*1	179	96.2366	0.462302
CYP2C9	CDX	*13	1	0.537634	1
CYP2C9	CDX	*14	1	0.537634	0.190184
CYP2C9	CDX	*3	5	2.68817	0.313147
CYP2C9	CHB	*1	195	94.6602	1
CYP2C9	CHB	*16	1	0.485437	0.206413
CYP2C9	CHB	*29	1	0.485437	1
CYP2C9	CHB	*3	8	3.8835	0.849078
CYP2C9	CHB	*33	1	0.485437	0.206413
CYP2C9	CHS	*1	197	93.8095	0.737793
CYP2C9	CHS	*2	1	0.47619	0.209581
CYP2C9	CHS	*29	1	0.47619	1
CYP2C9	CHS	*3	10	4.7619	0.85409
CYP2C9	CHS	*44	1	0.47619	0.209581
CYP2C9	JPT	*1	203	97.5962	0.0701848
CYP2C9	JPT	*13	1	0.480769	1
CYP2C9	JPT	*3	4	1.92308	0.110032
CYP2C9	KHV	*1	189	95.4545	0.724121
CYP2C9	KHV	*13	1	0.505051	1
CYP2C9	KHV	*29	1	0.505051	1
CYP2C9	KHV	*3	7	3.53535	0.696675
CYP3A5	CDX	*1	58	31.1828	0.0389282	significant
CYP3A5	CDX	*3	128	68.8172	0.0389282	significant
CYP3A5	CHB	*1	64	31.068	0.0381343	significant
CYP3A5	CHB	*3	142	68.932	0.0381343	significant
CYP3A5	CHS	*1	57	27.1429	0.320937
CYP3A5	CHS	*3	153	72.8571	0.320937
CYP3A5	JPT	*1	53	25.4808	0.586218
CYP3A5	JPT	*3	155	74.5192	0.586218
CYP3A5	KHV	*1	57	28.7879	0.141856
CYP3A5	KHV	*3	141	71.2121	0.141856
CYP4F2	CDX	*1	149	80.1075	7.69717e-05	significant
CYP4F2	CDX	*3	37	19.8925	7.69717e-05	significant
CYP4F2	CHB	*1	161	78.1553	0.000412028	significant
CYP4F2	CHB	*3	45	21.8447	0.000412028	significant
CYP4F2	CHS	*1	168	80	3.94437e-05	significant
CYP4F2	CHS	*3	42	20	3.94437e-05	significant
CYP4F2	JPT	*1	160	76.9231	0.00149772	significant
CYP4F2	JPT	*3	48	23.0769	0.00149772	significant
CYP4F2	KHV	*1	154	77.7778	0.000659819	significant
CYP4F2	KHV	*3	44	22.2222	0.000659819	significant
DPYD	CDX	*1	102	54.8387	0.458403
DPYD	CDX	*S10	18	9.67742	0.00507155	significant
DPYD	CDX	*S175	1	0.537634	0.190184
DPYD	CDX	*S22	11	5.91398	0.0237903	significant
DPYD	CDX	*S6	52	27.957	0.302949
DPYD	CDX	*S68	1	0.537634	0.190184
DPYD	CDX	*S7	1	0.537634	0.481204
DPYD	CHB	*1	126	61.165	0.428516
DPYD	CHB	*S10	10	4.85437	0.699853
DPYD	CHB	*S22	15	7.28155	0.0773759
DPYD	CHB	*S6	55	26.699	0.526456
DPYD	CHS	*1	126	60	0.637132
DPYD	CHS	*S10	12	5.71429	0.349055
DPYD	CHS	*S102	1	0.47619	0.209581
DPYD	CHS	*S20	1	0.47619	0.375403
DPYD	CHS	*S22	17	8.09524	0.171205
DPYD	CHS	*S44	1	0.47619	0.209581
DPYD	CHS	*S6	49	23.3333	0.786253
DPYD	CHS	*S7	3	1.42857	1
DPYD	JPT	*1	119	57.2115	0.87464
DPYD	JPT	*S10	9	4.32692	0.848249
DPYD	JPT	*S22	21	10.0962	0.542578
DPYD	JPT	*S27	1	0.480769	0.208
DPYD	JPT	*S56	1	0.480769	0.208
DPYD	JPT	*S6	54	25.9615	0.65184
DPYD	JPT	*S67	1	0.480769	0.208
DPYD	JPT	*S7	2	0.961538	0.746262
DPYD	KHV	*1	102	51.5152	0.108622
DPYD	KHV	*S10	17	8.58586	0.0171188	significant
DPYD	KHV	*S174	1	0.505051	0.2
DPYD	KHV	*S20	2	1.0101	0.103708
DPYD	KHV	*S22	16	8.08081	0.1628
DPYD	KHV	*S6	57	28.7879	0.201639
DPYD	KHV	*S7	3	1.51515	1
G6PD	CDX	*1	173	93.0108	3.00402e-10	significant
G6PD	CDX	*156	1	0.537634	0.190184
G6PD	CDX	*171	1	0.537634	0.190184
G6PD	CDX	*28	4	2.15054	0.00127428	significant
G6PD	CDX	*51	3	1.6129	0.00678921	significant
G6PD	CDX	*8	4	2.15054	0.00127428	significant
G6PD	CHB	*1	205	99.5146	0.206413
G6PD	CHB	*8	1	0.485437	0.206413
G6PD	CHS	*1	208	99.0476	0.0437586	significant
G6PD	CHS	*21	1	0.47619	0.209581
G6PD	CHS	*28	1	0.47619	0.209581
G6PD	JPT	*1	207	99.5192	0.208
G6PD	JPT	*49	1	0.480769	0.208
G6PD	KHV	*1	193	97.4747	0.000307214	significant
G6PD	KHV	*171	1	0.505051	0.2
G6PD	KHV	*51	3	1.51515	0.00790313	significant
G6PD	KHV	*8	1	0.505051	0.2
IFNL3	CDX	*1	167	89.7849	9.27936e-15	significant
IFNL3	CDX	*S3	19	10.2151	9.27936e-15	significant
IFNL3	CHB	*1	192	93.2039	1.77792e-10	significant
IFNL3	CHB	*S3	14	6.79612	1.77792e-10	significant
IFNL3	CHS	*1	198	94.2857	5.57033e-09	significant
IFNL3	CHS	*S3	12	5.71429	5.57033e-09	significant
IFNL3	JPT	*1	184	88.4615	1.42903e-17	significant
IFNL3	JPT	*S3	24	11.5385	1.42903e-17	significant
IFNL3	KHV	*1	177	89.3939	8.6498e-16	significant
IFNL3	KHV	*S3	21	10.6061	8.6498e-16	significant
NAT2	CDX	*1	85	45.6989	2.47202e-06	significant
NAT2	CDX	*5	9	4.83871	0.0769236
NAT2	CDX	*6	42	22.5806	0.417155
NAT2	CDX	*7	50	26.8817	1.45801e-07	significant
NAT2	CHB	*1	124	60.1942	0.223447
NAT2	CHB	*10	1	0.485437	0.206413
NAT2	CHB	*5	6	2.91262	0.609836
NAT2	CHB	*6	41	19.9029	0.922094
NAT2	CHB	*7	34	16.5049	0.0409077	significant
NAT2	CHS	*1	106	50.4762	0.000226904	significant
NAT2	CHS	*12	1	0.47619	0.144006
NAT2	CHS	*13	3	1.42857	0.0307493	significant
NAT2	CHS	*5	8	3.80952	0.2231
NAT2	CHS	*6	53	25.2381	0.085642
NAT2	CHS	*7	39	18.5714	0.0047613	significant
NAT2	JPT	*1	130	62.5	0.569466
NAT2	JPT	*5	4	1.92308	1
NAT2	JPT	*6	53	25.4808	0.0694916
NAT2	JPT	*7	21	10.0962	0.802146
NAT2	KHV	*1	79	39.899	2.92954e-10	significant
NAT2	KHV	*12	1	0.505051	0.14664
NAT2	KHV	*13	1	0.505051	0.360162
NAT2	KHV	*5	11	5.55556	0.0300215	significant
NAT2	KHV	*6	69	34.8485	1.14517e-05	significant
NAT2	KHV	*7	37	18.6869	0.00546455	significant
NUDT15	CDX	*1	172	92.4731	0.116647
NUDT15	CDX	*2	4	2.15054	0.281294
NUDT15	CDX	*3	5	2.68817	0.0988629
NUDT15	CDX	*5	2	1.07527	1
NUDT15	CDX	*6	3	1.6129	0.384061
NUDT15	CHB	*1	173	83.9806	0.100666
NUDT15	CHB	*2	8	3.8835	1
NUDT15	CHB	*3	19	9.2233	0.0821631
NUDT15	CHB	*5	3	1.45631	0.720162
NUDT15	CHB	*6	3	1.45631	0.402071
NUDT15	CHS	*1	168	80	0.00295176	significant
NUDT15	CHS	*2	12	5.71429	0.34191
NUDT15	CHS	*3	22	10.4762	0.0207031	significant
NUDT15	CHS	*5	6	2.85714	0.101268
NUDT15	CHS	*6	2	0.952381	0.676359
NUDT15	JPT	*1	190	91.3462	0.26371
NUDT15	JPT	*2	7	3.36538	0.840576
NUDT15	JPT	*3	7	3.36538	0.221931
NUDT15	JPT	*4	1	0.480769	0.208
NUDT15	JPT	*5	3	1.44231	0.721498
NUDT15	KHV	*1	181	91.4141	0.254737
NUDT15	KHV	*2	4	2.0202	0.207301
NUDT15	KHV	*3	8	4.0404	0.385093
NUDT15	KHV	*6	5	2.52525	0.0494277	significant
RYR1	CDX	*1	186	100	1
RYR1	CHB	*1	206	100	1
RYR1	CHS	*1	210	100	1
RYR1	JPT	*1	208	100	1
RYR1	KHV	*1	198	100	1
SLCO1B1	CDX	*1	36	19.3548	0.0127909	significant
SLCO1B1	CDX	*15	26	13.9785	0.385563
SLCO1B1	CDX	*20	3	1.6129	0.00678921	significant
SLCO1B1	CDX	*37	121	65.0538	0.115087
SLCO1B1	CHB	*1	46	22.3301	0.0945167
SLCO1B1	CHB	*14	1	0.485437	0.206413
SLCO1B1	CHB	*15	28	13.5922	0.473016
SLCO1B1	CHB	*29	1	0.485437	0.370384
SLCO1B1	CHB	*37	130	63.1068	0.265199
SLCO1B1	CHS	*1	38	18.0952	0.00262686	significant
SLCO1B1	CHS	*15	25	11.9048	1
SLCO1B1	CHS	*16	1	0.47619	1
SLCO1B1	CHS	*29	1	0.47619	0.375403
SLCO1B1	CHS	*37	139	66.1905	0.0568079
SLCO1B1	CHS	*39	2	0.952381	0.0437586	significant
SLCO1B1	CHS	*45	4	1.90476	0.0197469	significant
SLCO1B1	JPT	*1	65	31.25	0.439242
SLCO1B1	JPT	*15	21	10.0962	0.542578
SLCO1B1	JPT	*16	3	1.44231	0.161389
SLCO1B1	JPT	*37	112	53.8462	0.208206
SLCO1B1	JPT	*45	3	1.44231	0.0637719
SLCO1B1	JPT	*47	4	1.92308	0.0192107	significant
SLCO1B1	KHV	*1	44	22.2222	0.0898841
SLCO1B1	KHV	*14	2	1.0101	0.0398382	significant
SLCO1B1	KHV	*15	20	10.101	0.6172
SLCO1B1	KHV	*20	2	1.0101	0.0398382	significant
SLCO1B1	KHV	*37	130	65.6566	0.0750363
TPMT	CDX	*1	180	96.7742	0.284359
TPMT	CDX	*3C	6	3.22581	0.284359
TPMT	CHB	*1	204	99.0291	0.554508
TPMT	CHB	*3C	1	0.485437	0.22183
TPMT	CHB	*6	1	0.485437	0.206413
TPMT	CHS	*1	204	97.1429	0.433372
TPMT	CHS	*3C	6	2.85714	0.433372
TPMT	JPT	*1	204	98.0769	1
TPMT	JPT	*3C	4	1.92308	1
TPMT	KHV	*1	193	97.4747	0.589762
TPMT	KHV	*3C	5	2.52525	0.589762
UGT1A1	CDX	*1	137	73.6559	0.0944721
UGT1A1	CDX	*27	6	3.22581	0.00867544	significant
UGT1A1	CDX	*28	22	11.828	4.82759e-17	significant
UGT1A1	CDX	*6	19	10.2151	0.0014411	significant
UGT1A1	CDX	*80	2	1.07527	0.0360123	significant
UGT1A1	CHB	*1	136	66.0194	0.000100505	significant
UGT1A1	CHB	*27	1	0.485437	1
UGT1A1	CHB	*28	22	10.6796	3.31569e-16	significant
UGT1A1	CHB	*6	47	22.8155	0.385736
UGT1A1	CHS	*1	153	72.8571	0.0494934	significant
UGT1A1	CHS	*27	2	0.952381	0.641514
UGT1A1	CHS	*28	21	10	2.45964e-15	significant
UGT1A1	CHS	*6	33	15.7143	0.16791
UGT1A1	CHS	*80	1	0.47619	0.209581
UGT1A1	JPT	*1	144	69.2308	0.00288274	significant
UGT1A1	JPT	*27	1	0.480769	1
UGT1A1	JPT	*28	36	17.3077	2.13704e-26	significant
UGT1A1	JPT	*6	27	12.9808	0.0209936	significant
UGT1A1	KHV	*1	167	84.3434	0.133591
UGT1A1	KHV	*27	4	2.0202	0.084703
UGT1A1	KHV	*28	14	7.07071	1.1226e-10	significant
UGT1A1	KHV	*6	13	6.56566	1.73522e-06	significant
VKORC1	CDX	*1	33	17.7419	7.57211e-147	significant
VKORC1	CDX	*S1	153	82.2581	7.57211e-147	significant
VKORC1	CHB	*1	9	4.36893	2.36624e-199	significant
VKORC1	CHB	*S1	197	95.6311	2.36624e-199	significant
VKORC1	CHS	*1	23	10.9524	3.19377e-178	significant
VKORC1	CHS	*S1	187	89.0476	3.19377e-178	significant
VKORC1	JPT	*1	20	9.61538	1.43793e-181	significant
VKORC1	JPT	*S1	188	90.3846	1.43793e-181	significant
VKORC1	KHV	*1	31	15.6566	3.66669e-158	significant
VKORC1	KHV	*S1	167	84.3434	3.66669e-158	significant
