# Supplementary material for: Pharmacogenomic profiling of the South Korean population: Insights and implications for personalized medicine
Source: Front Pharmacol. 2024 Dec 3;15:1476765. doi: 10.3389/fphar.2024.1476765 (PMC11650365; doi:10.3389/fphar.2024.1476765)
Supplement: Supplementary file 7 [file Table4.XLSX]

## Sheet: Sheet1 (3)
Supplementary Table S4. Gene-Specific Drug Dosage Recommendations: Related Medications and Recommended Dosages based on Phenotypes.
GENE	DRUGS	PHENOTYPE	SUMMARY	DOI
ABCG2	rosuvastatin	Normal function	Standard	10.1002/cpt.2557
ABCG2	rosuvastatin	Decreased function	Standard	10.1002/cpt.2557
ABCG2	rosuvastatin	Poor function	Down	10.1002/cpt.2557
CACNA1S	desflurane, enflurane, halothane, isoflurane, methoxyflurane, sevoflurane, succinylcholine	MHS	Alternative	10.1002/cpt.1319
CACNA1S	desflurane, enflurane, halothane, isoflurane, methoxyflurane, sevoflurane, succinylcholine	Uncertain susceptibility	Standard	10.1002/cpt.1319
CFTR	ivacaftor	Homozygous or heterozygous G551D	Standard	10.1038/clpt.2014.54
CFTR	ivacaftor	Noncarrier of G551D	Alternative	10.1038/clpt.2014.54
CFTR	ivacaftor	Homozygous for F508del	Alternative	10.1038/clpt.2014.54
CYP2C9	statins(HMG-CoA Reductase Inhibitors);atorvastatin, fluvastatin, lovastatin, pitavastatin, pravastatin, rosuvastatin, simvastatin	Normal Metabolizer	Standard	10.1002/cpt.2557
CYP2C9	statins(HMG-CoA Reductase Inhibitors);atorvastatin, fluvastatin, lovastatin, pitavastatin, pravastatin, rosuvastatin, simvastatin	Intermediate Metabolizer	Down	10.1002/cpt.2557
CYP2C9	statins(HMG-CoA Reductase Inhibitors);atorvastatin, fluvastatin, lovastatin, pitavastatin, pravastatin, rosuvastatin, simvastatin	Poor Metabolizer	Down	10.1002/cpt.2557
CYP2C9	phenytoin, fosphenytoin	HLA-B*15:02 positive /Any CYP2C9 phenotype	Alternative	10.1002/cpt.2008
CYP2C9	phenytoin, fosphenytoin	HLA-B*15:02 negative / NM	Standard	10.1002/cpt.2008
CYP2C9	phenytoin, fosphenytoin	HLA-B*15:02 negative / IM AS 1.5	Standard	10.1002/cpt.2008
CYP2C9	phenytoin, fosphenytoin	HLA-B*15:02 negative / IM AS 1.0	Down	10.1002/cpt.2008
CYP2C9	phenytoin, fosphenytoin	HLA-B*15:02 negative / PM	Down	10.1002/cpt.2008
CYP2C9	Nonsteroidal Anti-Inflammatory Drugs(NAIDs);celecoxib, flurbiprofen, lornoxicam, ibuprofen	normal metabolizer	Standard	10.1002/cpt.1830
CYP2C9	Nonsteroidal Anti-Inflammatory Drugs(NAIDs);celecoxib, flurbiprofen, lornoxicam, ibuprofen	intermediate metabolizer AS of 1.5	Standard	10.1002/cpt.1830
CYP2C9	Nonsteroidal Anti-Inflammatory Drugs(NAIDs);celecoxib, flurbiprofen, lornoxicam, ibuprofen	intermediate metabolizer AS of 1	Down	10.1002/cpt.1830
CYP2C9	Nonsteroidal Anti-Inflammatory Drugs(NAIDs);celecoxib, flurbiprofen, lornoxicam, ibuprofen	poor metabolizer	Down	10.1002/cpt.1830
CYP2C9	Nonsteroidal Anti-Inflammatory Drugs(NAIDs);meloxicam	normal metabolizer	Standard	10.1002/cpt.1830
CYP2C9	Nonsteroidal Anti-Inflammatory Drugs(NAIDs);meloxicam	intermediate metabolizer AS of 1.5	Standard	10.1002/cpt.1830
CYP2C9	Nonsteroidal Anti-Inflammatory Drugs(NAIDs);meloxicam	intermediate metabolizer AS of 1	Down	10.1002/cpt.1830
CYP2C9	Nonsteroidal Anti-Inflammatory Drugs(NAIDs);meloxicam	poor metabolizer	Alternative	10.1002/cpt.1830
CYP2C9	Nonsteroidal Anti-Inflammatory Drugs(NAIDs);piroxicam, tenoxicam	normal metabolizer	Standard	10.1002/cpt.1830
CYP2C9	Nonsteroidal Anti-Inflammatory Drugs(NAIDs);piroxicam, tenoxicam	intermediate metabolizer AS of 1.5	Standard	10.1002/cpt.1830
CYP2C9	Nonsteroidal Anti-Inflammatory Drugs(NAIDs);piroxicam, tenoxicam	intermediate metabolizer AS of 1	Alternative	10.1002/cpt.1830
CYP2C9	Nonsteroidal Anti-Inflammatory Drugs(NAIDs);piroxicam, tenoxicam	poor metabolizer	Alternative	10.1002/cpt.1830
CYP2C19	Tricyclic Antidepressants;amitriptyline, clomipramine, doxepin, imipramine, trimipramine	ultrarapid metabolizer, rapid metabolizer	Alternative	10.1002/cpt.597
CYP2C19	Tricyclic Antidepressants;amitriptyline, clomipramine, doxepin, imipramine, trimipramine	normal metabolizer	Standard	10.1002/cpt.597
CYP2C19	Tricyclic Antidepressants;amitriptyline, clomipramine, doxepin, imipramine, trimipramine	intermediate metabolizer	Standard	10.1002/cpt.597
CYP2C19	Tricyclic Antidepressants;amitriptyline, clomipramine, doxepin, imipramine, trimipramine	poor metabolizer	Alternative	10.1002/cpt.597
CYP2C19	Selective Serotonin Reuptake Inhibitors;paroxetine	Ultrarapid metabolizer	Alternative	10.1002/cpt.2903
CYP2C19	Selective Serotonin Reuptake Inhibitors;paroxetine	Extensive metabolizer	Standard	10.1002/cpt.2903
CYP2C19	Selective Serotonin Reuptake Inhibitors;paroxetine	Intermediate metabolizer	Standard	10.1002/cpt.2903
CYP2C19	Selective Serotonin Reuptake Inhibitors;paroxetine	Poor metabolizer	Alternative	10.1002/cpt.2903
CYP2C19	Selective Serotonin Reuptake Inhibitors;fluvoxamine	Ultrarapid metabolizer	Alternative	10.1002/cpt.2903
CYP2C19	Selective Serotonin Reuptake Inhibitors;fluvoxamine	Extensive metabolizer	Standard	10.1002/cpt.2903
CYP2C19	Selective Serotonin Reuptake Inhibitors;fluvoxamine	Intermediate metabolizer	Standard	10.1002/cpt.2903
CYP2C19	Selective Serotonin Reuptake Inhibitors;fluvoxamine	Poor metabolizer	Down	10.1002/cpt.2903
CYP2C19	Selective Serotonin Reuptake Inhibitors;escitalopram	Ultrarapid metabolizer	Alternative	10.1002/cpt.2903
CYP2C19	Selective Serotonin Reuptake Inhibitors;escitalopram	Extensive metabolizer	Standard	10.1002/cpt.2903
CYP2C19	Selective Serotonin Reuptake Inhibitors;escitalopram	Intermediate metabolizer	Standard	10.1002/cpt.2903
CYP2C19	Selective Serotonin Reuptake Inhibitors;escitalopram	Poor metabolizer	Down	10.1002/cpt.2903
CYP2C19	Selective Serotonin Reuptake Inhibitors;sertraline	Ultrarapid metabolizer	Standard	10.1002/cpt.2903
CYP2C19	Selective Serotonin Reuptake Inhibitors;sertraline	Extensive metabolizer	Standard	10.1002/cpt.2903
CYP2C19	Selective Serotonin Reuptake Inhibitors;sertraline	Intermediate metabolizer	Standard	10.1002/cpt.2903
CYP2C19	Selective Serotonin Reuptake Inhibitors;sertraline	Poor metabolizer	Down	10.1002/cpt.2903
CYP2C19	voriconazole	ultrarapid metabolizer	Alternative	10.1002/cpt.583
CYP2C19	voriconazole	rapid metabolizer	Alternative	10.1002/cpt.583
CYP2C19	voriconazole	normal metabolizer	Standard	10.1002/cpt.583
CYP2C19	voriconazole	intermediate metabolizer	Standard	10.1002/cpt.583
CYP2C19	voriconazole	poor metabolizer	Alternative	10.1002/cpt.583
CYP2C19	Proton Pump Inhibitors;omeprazole, lansoprazole, pantoprazole, dexlansoprazole	ultrarapid metabolizer	Up	10.1002/cpt.2015
CYP2C19	Proton Pump Inhibitors;omeprazole, lansoprazole, pantoprazole, dexlansoprazole	rapid metabolizer	Standard	10.1002/cpt.2015
CYP2C19	Proton Pump Inhibitors;omeprazole, lansoprazole, pantoprazole, dexlansoprazole	normal metabolizer	Standard	10.1002/cpt.2015
CYP2C19	Proton Pump Inhibitors;omeprazole, lansoprazole, pantoprazole, dexlansoprazole	likely intermediate metabolizer	Standard	10.1002/cpt.2015
CYP2C19	Proton Pump Inhibitors;omeprazole, lansoprazole, pantoprazole, dexlansoprazole	intermediate metabolizer	Standard	10.1002/cpt.2015
CYP2C19	Proton Pump Inhibitors;omeprazole, lansoprazole, pantoprazole, dexlansoprazole	likely poor metabolizer	Standard	10.1002/cpt.2015
CYP2C19	Proton Pump Inhibitors;omeprazole, lansoprazole, pantoprazole, dexlansoprazole	poor metabolizer	Standard	10.1002/cpt.2015
CYP2C19	clopidogrel	ultrarapid metabolizer	Standard	10.1002/cpt.2526
CYP2C19	clopidogrel	rapid metabolizer	Standard	10.1002/cpt.2526
CYP2C19	clopidogrel	normal metabolizer	Standard	10.1002/cpt.2526
CYP2C19	clopidogrel	likely intermediate metabolizer	Alternative	10.1002/cpt.2526
CYP2C19	clopidogrel	intermediate metabolizer	Alternative	10.1002/cpt.2526
CYP2C19	clopidogrel	likely poor metabolizer	Alternative	10.1002/cpt.2526
CYP2C19	clopidogrel	poor metabolizer	Alternative	10.1002/cpt.2526
CYP3A5	tacrolimus	Extensive metabolizer (CYP3A5 expresser)	Up	10.1002/cpt.113
CYP3A5	tacrolimus	Intermediate metabolizer (CYP3A5 expresser)	Up	10.1002/cpt.113
CYP3A5	tacrolimus	Poor metabolizer (CYP3A5 nonexpresser)	Standard	10.1002/cpt.113
DPYD	Fluoropyrimidines	normal metabolizer	Standard	10.1002/cpt.911
DPYD	Fluoropyrimidines	intermediate metabolizer	Down	10.1002/cpt.911
DPYD	Fluoropyrimidines	poor metabolizer	Down	10.1002/cpt.911
G6PD	Rasburicase	Normal	Standard	10.1002/cpt.2735
G6PD	Rasburicase	Deficient or deficient with CNSHA	Alternative	10.1002/cpt.2735
G6PD	Rasburicase	Variable	enzyme activity must be measured, allopurinol	10.1002/cpt.2735
IFNL3	PEG-IFN-α, RBV therapy;peginterferon alfa-2a, peginterferon alfa-2b, ribavirin	Favorable response genotype	Standard	10.1038/clpt.2013.203
IFNL3	PEG-IFN-α, RBV therapy;peginterferon alfa-2a, peginterferon alfa-2b, ribavirin	Unfavorable response genotype	Consider implication	10.1038/clpt.2013.203
NUDT15	mercaptopurine	Normal metabolizer	Standard	10.1002/cpt.1304
NUDT15	mercaptopurine	intermediate metabolizer or possible intermediate metabolizer	Down	10.1002/cpt.1304
NUDT15	mercaptopurine	poor metabolizer	Down	10.1002/cpt.1304
NUDT15	azathioprine	Normal metabolizer	Standard	10.1002/cpt.1304
NUDT15	azathioprine	intermediate metabolizer or possible intermediate metabolizer	Down	10.1002/cpt.1304
NUDT15	azathioprine	poor metabolizer	Alternative	10.1002/cpt.1304
NUDT15	thioguanine	Normal metabolizer	Standard	10.1002/cpt.1304
NUDT15	thioguanine	intermediate metabolizer or possible intermediate metabolizer	Down	10.1002/cpt.1304
NUDT15	thioguanine	poor metabolizer	Down	10.1002/cpt.1304
TPMT	mercaptopurine	Normal metabolizer	Standard	10.1002/cpt.1304
TPMT	mercaptopurine	intermediate metabolizer or possible intermediate metabolizer	Down	10.1002/cpt.1304
TPMT	mercaptopurine	poor metabolizer	Down	10.1002/cpt.1304
TPMT	azathioprine	Normal metabolizer	Standard	10.1002/cpt.1304
TPMT	azathioprine	intermediate metabolizer or possible intermediate metabolizer	Down	10.1002/cpt.1304
TPMT	azathioprine	poor metabolizer	Alternative	10.1002/cpt.1304
TPMT	thioguanine	Normal metabolizer	Standard	10.1002/cpt.1304
TPMT	thioguanine	intermediate metabolizer or possible intermediate metabolizer	Down	10.1002/cpt.1304
TPMT	thioguanine	poor metabolizer	Down	10.1002/cpt.1304
RYR1	desflurane, enflurane, halothane, isoflurane, methoxyflurane, sevoflurane, succinylcholine	MHS (malignant hyperthermia susceptibility.)	Alternative	10.1002/cpt.1319
RYR1	desflurane, enflurane, halothane, isoflurane, methoxyflurane, sevoflurane, succinylcholine	Uncertain susceptibility (Normal Metabolizer)	Standard	10.1002/cpt.1319
SLCO1B1	all statins	Increased Function	Standard	10.1002/cpt.2557
SLCO1B1	all statins	Normal Function	Standard	10.1002/cpt.2557
SLCO1B1	atorvastatin	Decreased Function or Possible Decreased Function	Down	10.1002/cpt.2557
SLCO1B1	atorvastatin	Poor Function	Down	10.1002/cpt.2557
SLCO1B1	fluvastatin	Decreased Function or Possible Decreased Function	Standard	10.1002/cpt.2557
SLCO1B1	fluvastatin	Poor Function	Down	10.1002/cpt.2557
SLCO1B1	lovastatin	Decreased Function or Possible Decreased Function	Alternative	10.1002/cpt.2557
SLCO1B1	lovastatin	Poor Function	Alternative	10.1002/cpt.2557
SLCO1B1	pitavastatin	Decreased Function or Possible Decreased Function	Down	10.1002/cpt.2557
SLCO1B1	pitavastatin	Poor Function	Down	10.1002/cpt.2557
SLCO1B1	pravastatin	Decreased Function or Possible Decreased Function	Standard	10.1002/cpt.2557
SLCO1B1	pravastatin	Poor Function	Down	10.1002/cpt.2557
SLCO1B1	rosuvastatin	Decreased Function or Possible Decreased Function	Standard	10.1002/cpt.2557
SLCO1B1	rosuvastatin	Poor Function	Down	10.1002/cpt.2557
SLCO1B1	simvastatin	Decreased Function or Possible Decreased Function	Alternative	10.1002/cpt.2557
SLCO1B1	simvastatin	Poor Function	Alternative	10.1002/cpt.2557
UGT1A1	atazanavir	Extensive metabolizer	Standard	10.1002/cpt.269
UGT1A1	atazanavir	Intermediate metabolizer	Standard	10.1002/cpt.269
UGT1A1	atazanavir	Poor metabolizer	Standard	10.1002/cpt.269
HLA-B	abacavir	Very low risk of hypersensitivity	Standard	10.1038/clpt.2011.355
HLA-B	abacavir	High risk of hypersensitivity	Alternative	10.1038/clpt.2011.355
HLA-B	allopurinol	Low or reduced risk of allopurinol-induced SCAR	Standard	10.1038/clpt.2012.209
HLA-B	allopurinol	Significantly increased risk of allopurinol-induced SCAR	Alternative	10.1038/clpt.2012.209
ABCG2 x SLCO1B1	Rosuvastatin	Normal Function(ABCG2) x Increased Function(SLCO1B1)	Standard	10.1002/cpt.2557
ABCG2 x SLCO1B1	Rosuvastatin	Normal Function(ABCG2) x Normal Function(SLCO1B1)	Standard	10.1002/cpt.2557
ABCG2 x SLCO1B1	Rosuvastatin	Normal Function(ABCG2) x Decreased/ Possible Decreased Function(SLCO1B1)	Standard	10.1002/cpt.2557
ABCG2 x SLCO1B1	Rosuvastatin	Normal Function(ABCG2) x Poor Function(SLCO1B1)	Down	10.1002/cpt.2557
ABCG2 x SLCO1B1	Rosuvastatin	Decreased Function(ABCG2) x Increased Function(SLCO1B1)	Standard	10.1002/cpt.2557
ABCG2 x SLCO1B1	Rosuvastatin	Decreased Function(ABCG2) x Normal Function(SLCO1B1)	Standard	10.1002/cpt.2557
ABCG2 x SLCO1B1	Rosuvastatin	Decreased Function(ABCG2) x Decreased/ Possible Decreased Function(SLCO1B1)	Standard	10.1002/cpt.2557
ABCG2 x SLCO1B1	Rosuvastatin	Decreased Function(ABCG2) x Poor Function(SLCO1B1)	Down	10.1002/cpt.2557
ABCG2 x SLCO1B1	Rosuvastatin	Poor Function(ABCG2) x Increased Function(SLCO1B1)	Down	10.1002/cpt.2557
ABCG2 x SLCO1B1	Rosuvastatin	Poor Function(ABCG2) x Normal Function(SLCO1B1)	Down	10.1002/cpt.2557
ABCG2 x SLCO1B1	Rosuvastatin	Poor Function(ABCG2) x Decreased/ Possible Decreased Function(SLCO1B1)	Down	10.1002/cpt.2557
ABCG2 x SLCO1B1	Rosuvastatin	Poor Function(ABCG2) x Poor Function(SLCO1B1)	Down	10.1002/cpt.2557
CYP2C9 x SLCO1B1	Fluvastatin	Normal Metabolizer(CYP2C9) x Increased Function(SLCO1B1)	Standard	10.1002/cpt.2557
CYP2C9 x SLCO1B1	Fluvastatin	Normal Metabolizer(CYP2C9) x Normal Function(SLCO1B1)	Standard	10.1002/cpt.2557
CYP2C9 x SLCO1B1	Fluvastatin	Normal Metabolizer(CYP2C9) x Decreased/ Possible Decreased Function(SLCO1B1)	Standard	10.1002/cpt.2557
CYP2C9 x SLCO1B1	Fluvastatin	Normal Metabolizer(CYP2C9) x Poor Function(SLCO1B1)	Down	10.1002/cpt.2557
CYP2C9 x SLCO1B1	Fluvastatin	Intermediate Metabolizer(CYP2C9) x Increased Function(SLCO1B1)	Down	10.1002/cpt.2557
CYP2C9 x SLCO1B1	Fluvastatin	Intermediate Metabolizer(CYP2C9) x Normal Function(SLCO1B1)	Down	10.1002/cpt.2557
CYP2C9 x SLCO1B1	Fluvastatin	Intermediate Metabolizer(CYP2C9) x Decreased/ Possible Decreased Function(SLCO1B1)	Down	10.1002/cpt.2557
CYP2C9 x SLCO1B1	Fluvastatin	Intermediate Metabolizer(CYP2C9) x Poor Function(SLCO1B1)	Alternative	10.1002/cpt.2557
CYP2C9 x SLCO1B1	Fluvastatin	Poor Metabolizer(CYP2C9) x Increased Function(SLCO1B1)	Down	10.1002/cpt.2557
CYP2C9 x SLCO1B1	Fluvastatin	Poor Metabolizer(CYP2C9) x Normal Function(SLCO1B1)	Down	10.1002/cpt.2557
CYP2C9 x SLCO1B1	Fluvastatin	Poor Metabolizer(CYP2C9) x Decreased/ Possible Decreased Function(SLCO1B1)	Alternative	10.1002/cpt.2557
CYP2C9 x SLCO1B1	Fluvastatin	Poor Metabolizer(CYP2C9) x Poor Function(SLCO1B1)	Alternative	10.1002/cpt.2557
TPMT x NUDT15	Thiopurine	Normal Metabolizer(TPMT) x Normal Metabolizer(NUDT15)	Standard	10.1002/cpt.1304
TPMT x NUDT15	Thiopurine	Normal Metabolizer(TPMT) x Intermediate Metabolizer(NUDT15)	Down	10.1002/cpt.1304
TPMT x NUDT15	Thiopurine	Normal Metabolizer(TPMT) x Poor Function(NUDT15)	Down	10.1002/cpt.1304
TPMT x NUDT15	Thiopurine	Intermediate Metabolizer(TPMT) x Normal Metabolizer(NUDT15)	Down	10.1002/cpt.1304
TPMT x NUDT15	Thiopurine	Intermediate Metabolizer(TPMT) x Intermediate Metabolizer(NUDT15)	Down	10.1002/cpt.1304
TPMT x NUDT15	Thiopurine	Intermediate Metabolizer(TPMT) x Poor Function(NUDT15)	Down	10.1002/cpt.1304
TPMT x NUDT15	Thiopurine	Poor Metabolizer(TPMT) x Normal Metabolizer(NUDT15)	Down	10.1002/cpt.1304
TPMT x NUDT15	Thiopurine	Poor Metabolizer(TPMT) x Intermediate Metabolizer(NUDT15)	Down	10.1002/cpt.1304
TPMT x NUDT15	Thiopurine	Poor Metabolizer(TPMT) x Poor Function(NUDT15)	Down	10.1002/cpt.1304
HLA-B*15:02 x CYP2C9	Phenytoin	HLA-B*15:02 Positive x Normal Metabolizer and Intermediate Metabolizer with Activity score 1.5(CYP2C9)	Alternative	10.1002/cpt.2008
HLA-B*15:02 x CYP2C9	Phenytoin	HLA-B*15:02 Positive x Intermediate Metabolizer with Activity score 1(CYP2C9)	Alternative	10.1002/cpt.2008
HLA-B*15:02 x CYP2C9	Phenytoin	HLA-B*15:02 Positive x Poor Metabolizer(CYP2C9)	Alternative	10.1002/cpt.2008
HLA-B*15:02 x CYP2C9	Phenytoin	HLA-B*15:02 Negative x Normal Metabolizer and Intermediate Metabolizer with Activity score 1.5(CYP2C9)	Standard	10.1002/cpt.2008
HLA-B*15:02 x CYP2C9	Phenytoin	HLA-B*15:02 Negative x Intermediate Metabolizer with Activity score 1(CYP2C9)	26% maintance	10.1002/cpt.2008
HLA-B*15:02 x CYP2C9	Phenytoin	HLA-B*15:02 Negative x Poor Metabolizer(CYP2C9)	50% maintance	10.1002/cpt.2008
HLA-B*15:02 x HLA-A*31:01	Carbamazepine	HLA-B*15:02 Positive x HLA-A*31:01 Positive	Alternative	10.1002/cpt.1004
HLA-B*15:02 x HLA-A*31:01	Carbamazepine	HLA-B*15:02 Positive x HLA-A*31:01 Negative	Alternative	10.1002/cpt.1004
HLA-B*15:02 x HLA-A*31:01	Carbamazepine	HLA-B*15:02 Negative x HLA-A*31:01 Positive	Alternative	10.1002/cpt.1004
HLA-B*15:02 x HLA-A*31:01	Carbamazepine	HLA-B*15:02 Negative x HLA-A*31:01 Negative	Standard	10.1002/cpt.1004
