# Supplementary material for: Pharmacogenomic profiling of the South Korean population: Insights and implications for personalized medicine
Source: Front Pharmacol. 2024 Dec 3;15:1476765. doi: 10.3389/fphar.2024.1476765 (PMC11650365; doi:10.3389/fphar.2024.1476765)
Supplement: Supplementary file 8 [file Table10.XLSX]

## Sheet: Sheet1
Supplementary Table S10. Distribution of HLA-A and HLA-B diplotypes in South Korean population.
Gene	Diplotype	Count	Frequency(%)
HLA-A	A*31:01:A*33:03	30	7.59494
HLA-A	A*02:01:A*02:01	19	4.81013
HLA-A	A*24:02:A*24:02	16	4.05063
HLA-A	A*11:01:A*33:03	15	3.79747
HLA-A	A*02:01:A*02:06	14	3.5443
HLA-A	A*02:01:A*33:03	14	3.5443
HLA-A	A*02:01:A*02:07	12	3.03797
HLA-A	A*24:02:A*33:03	12	3.03797
HLA-A	A*02:01:A*11:01	10	2.53165
HLA-A	A*02:06:A*24:02	8	2.02532
HLA-A	A*02:06:A*33:03	8	2.02532
HLA-A	A*11:01:A*11:153	8	2.02532
HLA-A	A*02:01:A*24:02	7	1.77215
HLA-A	A*02:06:A*02:06	7	1.77215
HLA-A	A*02:06:A*02:10	7	1.77215
HLA-A	A*11:01:A*11:01	7	1.77215
HLA-A	A*11:01:A*24:02	7	1.77215
HLA-A	A*11:01:A*11:02	6	1.51899
HLA-A	A*24:02:A*24:03	6	1.51899
HLA-A	A*24:02:A*31:01	6	1.51899
HLA-A	A*02:01:A*02:03	5	1.26582
HLA-A	A*24:02:A*24:07	5	1.26582
HLA-A	A*26:01:A*33:03	5	1.26582
HLA-A	A*30:01:A*30:106	5	1.26582
HLA-A	A*31:01:A*31:114	5	1.26582
HLA-A	A*02:01:A*02:498	4	1.01266
HLA-A	A*02:01:A*31:01	4	1.01266
HLA-A	A*02:07:A*24:02	4	1.01266
HLA-A	A*02:07:A*33:03	4	1.01266
HLA-A	A*11:01:A*11:69N	4	1.01266
HLA-A	A*24:02:A*24:09N	4	1.01266
HLA-A	A*24:02:A*24:11N	4	1.01266
HLA-A	A*26:01:A*26:02	4	1.01266
HLA-A	A*26:01:A*26:131	4	1.01266
HLA-A	A*29:01:A*29:02	4	1.01266
HLA-A	A*01:01:A*33:03	3	0.759494
HLA-A	A*03:01:A*03:01	3	0.759494
HLA-A	A*11:01:A*11:160	3	0.759494
HLA-A	A*24:02:A*24:358	3	0.759494
HLA-A	A*30:04:A*30:90	3	0.759494
HLA-A	A*01:01:A*11:01	2	0.506329
HLA-A	A*01:01:A*24:02	2	0.506329
HLA-A	A*02:01:A*02:251	2	0.506329
HLA-A	A*02:03:A*24:02	2	0.506329
HLA-A	A*02:06:A*02:549	2	0.506329
HLA-A	A*02:06:A*11:01	2	0.506329
HLA-A	A*02:06:A*30:01	2	0.506329
HLA-A	A*02:10:A*24:02	2	0.506329
HLA-A	A*11:01:A*11:215N	2	0.506329
HLA-A	A*11:01:A*30:04	2	0.506329
HLA-A	A*24:02:A*24:20	2	0.506329
HLA-A	A*24:02:A*24:362	2	0.506329
HLA-A	A*24:02:A*24:56	2	0.506329
HLA-A	A*24:02:A*26:01	2	0.506329
HLA-A	A*24:02:A*32:01	2	0.506329
HLA-A	A*26:01:A*26:01	2	0.506329
HLA-A	A*26:01:A*66:01	2	0.506329
HLA-A	A*26:02:A*33:03	2	0.506329
HLA-A	A*26:03:A*66:01	2	0.506329
HLA-A	A*30:01:A*31:01	2	0.506329
HLA-A	A*30:04:A*33:03	2	0.506329
HLA-A	A*31:01:A*31:01	2	0.506329
HLA-A	A*32:01:A*32:86	2	0.506329
HLA-A	A*32:01:A*33:03	2	0.506329
HLA-A	A*33:01:A*33:03	2	0.506329
HLA-A	A*01:01:A*01:208Q	1	0.253165
HLA-A	A*01:01:A*01:216	1	0.253165
HLA-A	A*01:01:A*02:01	1	0.253165
HLA-A	A*02:01:A*02:20	1	0.253165
HLA-A	A*02:01:A*02:524	1	0.253165
HLA-A	A*02:01:A*02:647	1	0.253165
HLA-A	A*02:01:A*02:650	1	0.253165
HLA-A	A*02:01:A*02:77	1	0.253165
HLA-A	A*02:01:A*03:01	1	0.253165
HLA-A	A*02:01:A*26:01	1	0.253165
HLA-A	A*02:01:A*29:01	1	0.253165
HLA-A	A*02:01:A*30:01	1	0.253165
HLA-A	A*02:01:A*30:04	1	0.253165
HLA-A	A*02:03:A*11:01	1	0.253165
HLA-A	A*02:06:A*03:02	1	0.253165
HLA-A	A*02:06:A*26:01	1	0.253165
HLA-A	A*02:06:A*30:04	1	0.253165
HLA-A	A*02:06:A*31:01	1	0.253165
HLA-A	A*02:07:A*11:01	1	0.253165
HLA-A	A*02:07:A*30:01	1	0.253165
HLA-A	A*02:07:A*32:01	1	0.253165
HLA-A	A*03:01:A*03:02	1	0.253165
HLA-A	A*03:01:A*03:224	1	0.253165
HLA-A	A*03:01:A*03:262N	1	0.253165
HLA-A	A*03:01:A*24:02	1	0.253165
HLA-A	A*03:01:A*31:01	1	0.253165
HLA-A	A*03:02:A*03:02	1	0.253165
HLA-A	A*03:02:A*33:03	1	0.253165
HLA-A	A*11:01:A*26:01	1	0.253165
HLA-A	A*11:01:A*26:03	1	0.253165
HLA-A	A*11:01:A*29:01	1	0.253165
HLA-A	A*11:01:A*30:01	1	0.253165
HLA-A	A*11:01:A*31:01	1	0.253165
HLA-A	A*24:02:A*24:302	1	0.253165
HLA-A	A*24:02:A*24:356	1	0.253165
HLA-A	A*24:02:A*26:02	1	0.253165
HLA-A	A*24:02:A*30:01	1	0.253165
HLA-A	A*24:02:A*30:04	1	0.253165
HLA-A	A*26:01:A*26:03	1	0.253165
HLA-A	A*26:01:A*26:130	1	0.253165
HLA-A	A*26:01:A*30:04	1	0.253165
HLA-A	A*30:01:A*32:01	1	0.253165
HLA-A	A*30:01:A*33:03	1	0.253165
HLA-A	A*31:01:A*31:111	1	0.253165
HLA-A	A*31:20:A*33:51	1	0.253165
HLA-A	A*32:01:A*32:01	1	0.253165
HLA-B	B*35:01:B*35:01	18	4.55696
HLA-B	B*44:03:B*44:03	12	3.03797
HLA-B	B*52:01:B*52:01	12	3.03797
HLA-B	B*15:01:B*15:01	10	2.53165
HLA-B	B*58:01:B*58:01	9	2.27848
HLA-B	B*51:01:B*58:01	8	2.02532
HLA-B	B*15:01:B*44:03	6	1.51899
HLA-B	B*15:01:B*46:01	6	1.51899
HLA-B	B*15:18:B*15:18	6	1.51899
HLA-B	B*35:01:B*58:01	6	1.51899
HLA-B	B*39:01:B*39:01	6	1.51899
HLA-B	B*40:02:B*40:06	6	1.51899
HLA-B	B*51:01:B*51:01	6	1.51899
HLA-B	B*15:01:B*15:272N	5	1.26582
HLA-B	B*51:01:B*51:193	5	1.26582
HLA-B	B*55:02:B*55:02	5	1.26582
HLA-B	B*07:02:B*07:02	4	1.01266
HLA-B	B*15:01:B*35:01	4	1.01266
HLA-B	B*40:01:B*44:03	4	1.01266
HLA-B	B*44:03:B*44:46	4	1.01266
HLA-B	B*44:03:B*46:01	4	1.01266
HLA-B	B*44:03:B*51:01	4	1.01266
HLA-B	B*44:03:B*58:01	4	1.01266
HLA-B	B*46:01:B*46:66	4	1.01266
HLA-B	B*59:01:B*59:01	4	1.01266
HLA-B	B*13:02:B*13:02	3	0.759494
HLA-B	B*15:01:B*48:01	3	0.759494
HLA-B	B*15:11:B*15:15	3	0.759494
HLA-B	B*35:01:B*40:01	3	0.759494
HLA-B	B*40:01:B*48:01	3	0.759494
HLA-B	B*40:02:B*44:03	3	0.759494
HLA-B	B*40:02:B*46:01	3	0.759494
HLA-B	B*40:06:B*40:06	3	0.759494
HLA-B	B*44:02:B*44:02	3	0.759494
HLA-B	B*44:02:B*44:03	3	0.759494
HLA-B	B*51:01:B*54:01	3	0.759494
HLA-B	B*51:01:B*78:02	3	0.759494
HLA-B	B*07:02:B*07:48	2	0.506329
HLA-B	B*07:02:B*44:03	2	0.506329
HLA-B	B*07:02:B*46:01	2	0.506329
HLA-B	B*07:02:B*51:01	2	0.506329
HLA-B	B*07:02:B*54:01	2	0.506329
HLA-B	B*07:02:B*58:01	2	0.506329
HLA-B	B*08:01:B*08:01	2	0.506329
HLA-B	B*13:01:B*13:87	2	0.506329
HLA-B	B*13:01:B*54:01	2	0.506329
HLA-B	B*13:02:B*15:01	2	0.506329
HLA-B	B*13:02:B*40:02	2	0.506329
HLA-B	B*13:02:B*40:06	2	0.506329
HLA-B	B*13:02:B*51:01	2	0.506329
HLA-B	B*15:01:B*15:11	2	0.506329
HLA-B	B*15:01:B*15:340	2	0.506329
HLA-B	B*15:01:B*40:02	2	0.506329
HLA-B	B*15:01:B*51:01	2	0.506329
HLA-B	B*15:01:B*54:01	2	0.506329
HLA-B	B*15:01:B*67:01	2	0.506329
HLA-B	B*15:07:B*51:01	2	0.506329
HLA-B	B*15:11:B*48:01	2	0.506329
HLA-B	B*15:11:B*58:01	2	0.506329
HLA-B	B*15:18:B*54:01	2	0.506329
HLA-B	B*27:05:B*40:02	2	0.506329
HLA-B	B*27:05:B*48:01	2	0.506329
HLA-B	B*35:01:B*40:06	2	0.506329
HLA-B	B*35:01:B*46:01	2	0.506329
HLA-B	B*37:01:B*44:03	2	0.506329
HLA-B	B*38:02:B*38:60	2	0.506329
HLA-B	B*40:01:B*40:06	2	0.506329
HLA-B	B*40:01:B*54:01	2	0.506329
HLA-B	B*40:02:B*40:02	2	0.506329
HLA-B	B*40:02:B*40:304	2	0.506329
HLA-B	B*40:02:B*48:01	2	0.506329
HLA-B	B*40:02:B*51:01	2	0.506329
HLA-B	B*40:06:B*51:01	2	0.506329
HLA-B	B*44:03:B*54:01	2	0.506329
HLA-B	B*44:03:B*67:01	2	0.506329
HLA-B	B*46:01:B*48:01	2	0.506329
HLA-B	B*46:01:B*55:02	2	0.506329
HLA-B	B*46:01:B*58:01	2	0.506329
HLA-B	B*51:01:B*59:01	2	0.506329
HLA-B	B*54:01:B*58:01	2	0.506329
HLA-B	B*07:02:B*07:252	1	0.253165
HLA-B	B*07:02:B*07:253	1	0.253165
HLA-B	B*07:02:B*07:41	1	0.253165
HLA-B	B*07:02:B*14:01	1	0.253165
HLA-B	B*07:02:B*15:11	1	0.253165
HLA-B	B*07:02:B*35:01	1	0.253165
HLA-B	B*07:02:B*40:02	1	0.253165
HLA-B	B*07:02:B*40:06	1	0.253165
HLA-B	B*07:05:B*07:264	1	0.253165
HLA-B	B*07:05:B*40:02	1	0.253165
HLA-B	B*07:05:B*44:03	1	0.253165
HLA-B	B*07:05:B*46:01	1	0.253165
HLA-B	B*08:01:B*46:01	1	0.253165
HLA-B	B*13:01:B*15:01	1	0.253165
HLA-B	B*13:01:B*40:02	1	0.253165
HLA-B	B*13:01:B*44:02	1	0.253165
HLA-B	B*13:01:B*44:03	1	0.253165
HLA-B	B*13:01:B*46:01	1	0.253165
HLA-B	B*13:01:B*51:01	1	0.253165
HLA-B	B*13:01:B*58:01	1	0.253165
HLA-B	B*13:02:B*13:08	1	0.253165
HLA-B	B*13:02:B*13:15	1	0.253165
HLA-B	B*13:02:B*35:01	1	0.253165
HLA-B	B*13:02:B*44:03	1	0.253165
HLA-B	B*13:02:B*46:01	1	0.253165
HLA-B	B*13:02:B*48:01	1	0.253165
HLA-B	B*14:01:B*14:10	1	0.253165
HLA-B	B*14:01:B*14:46	1	0.253165
HLA-B	B*14:01:B*54:01	1	0.253165
HLA-B	B*14:01:B*58:01	1	0.253165
HLA-B	B*14:01:B*67:01	1	0.253165
HLA-B	B*15:01:B*15:07	1	0.253165
HLA-B	B*15:01:B*15:142	1	0.253165
HLA-B	B*15:01:B*15:15	1	0.253165
HLA-B	B*15:01:B*15:18	1	0.253165
HLA-B	B*15:01:B*15:32	1	0.253165
HLA-B	B*15:01:B*38:02	1	0.253165
HLA-B	B*15:01:B*40:01	1	0.253165
HLA-B	B*15:01:B*40:06	1	0.253165
HLA-B	B*15:01:B*44:02	1	0.253165
HLA-B	B*15:01:B*44:27	1	0.253165
HLA-B	B*15:01:B*58:01	1	0.253165
HLA-B	B*15:07:B*38:02	1	0.253165
HLA-B	B*15:07:B*55:02	1	0.253165
HLA-B	B*15:11:B*40:02	1	0.253165
HLA-B	B*15:11:B*51:02	1	0.253165
HLA-B	B*15:11:B*54:01	1	0.253165
HLA-B	B*15:18:B*40:06	1	0.253165
HLA-B	B*27:04:B*44:02	1	0.253165
HLA-B	B*27:05:B*27:05	1	0.253165
HLA-B	B*27:05:B*27:101	1	0.253165
HLA-B	B*27:05:B*27:144	1	0.253165
HLA-B	B*27:05:B*39:01	1	0.253165
HLA-B	B*27:05:B*44:03	1	0.253165
HLA-B	B*27:05:B*51:01	1	0.253165
HLA-B	B*35:01:B*40:02	1	0.253165
HLA-B	B*35:01:B*50:01	1	0.253165
HLA-B	B*35:01:B*51:01	1	0.253165
HLA-B	B*35:01:B*54:01	1	0.253165
HLA-B	B*35:01:B*59:01	1	0.253165
HLA-B	B*35:03:B*40:01	1	0.253165
HLA-B	B*35:03:B*51:01	1	0.253165
HLA-B	B*35:03:B*52:01	1	0.253165
HLA-B	B*37:01:B*37:52	1	0.253165
HLA-B	B*37:01:B*37:58	1	0.253165
HLA-B	B*37:01:B*40:01	1	0.253165
HLA-B	B*37:01:B*46:01	1	0.253165
HLA-B	B*37:01:B*48:01	1	0.253165
HLA-B	B*37:01:B*51:01	1	0.253165
HLA-B	B*38:01:B*38:02	1	0.253165
HLA-B	B*38:02:B*40:01	1	0.253165
HLA-B	B*38:02:B*40:06	1	0.253165
HLA-B	B*38:02:B*44:03	1	0.253165
HLA-B	B*38:02:B*48:01	1	0.253165
HLA-B	B*38:02:B*67:01	1	0.253165
HLA-B	B*39:01:B*44:02	1	0.253165
HLA-B	B*39:01:B*58:01	1	0.253165
HLA-B	B*39:10:B*67:01	1	0.253165
HLA-B	B*40:01:B*40:01	1	0.253165
HLA-B	B*40:01:B*40:130	1	0.253165
HLA-B	B*40:01:B*44:02	1	0.253165
HLA-B	B*40:01:B*58:01	1	0.253165
HLA-B	B*40:02:B*40:305	1	0.253165
HLA-B	B*40:02:B*52:01	1	0.253165
HLA-B	B*40:02:B*54:01	1	0.253165
HLA-B	B*40:02:B*58:01	1	0.253165
HLA-B	B*40:06:B*44:03	1	0.253165
HLA-B	B*40:06:B*67:01	1	0.253165
HLA-B	B*40:304:B*54:01	1	0.253165
HLA-B	B*44:02:B*52:01	1	0.253165
HLA-B	B*44:03:B*44:27	1	0.253165
HLA-B	B*44:03:B*48:01	1	0.253165
HLA-B	B*44:03:B*50:01	1	0.253165
HLA-B	B*46:01:B*51:01	1	0.253165
HLA-B	B*46:01:B*51:02	1	0.253165
HLA-B	B*46:01:B*59:01	1	0.253165
HLA-B	B*48:01:B*48:03	1	0.253165
HLA-B	B*48:01:B*48:04	1	0.253165
HLA-B	B*48:01:B*51:01	1	0.253165
HLA-B	B*48:01:B*54:01	1	0.253165
HLA-B	B*48:01:B*58:01	1	0.253165
HLA-B	B*48:01:B*59:01	1	0.253165
HLA-B	B*51:01:B*51:02	1	0.253165
HLA-B	B*51:01:B*51:13	1	0.253165
HLA-B	B*52:01:B*54:01	1	0.253165
HLA-B	B*52:01:B*58:01	1	0.253165
HLA-B	B*52:01:B*78:02	1	0.253165
HLA-B	B*54:01:B*54:01	1	0.253165
HLA-B	B*54:01:B*55:02	1	0.253165
HLA-B	B*56:01:B*56:01	1	0.253165
HLA-B	B*57:01:B*57:29	1	0.253165
