# Supplementary material for: Pharmacogenomic profiling of the South Korean population: Insights and implications for personalized medicine
Source: Front Pharmacol. 2024 Dec 3;15:1476765. doi: 10.3389/fphar.2024.1476765 (PMC11650365; doi:10.3389/fphar.2024.1476765)
Supplement: Supplementary file 9 [file Table5.XLSX]

## Sheet: Sheet1
Supplementary Table S5. Comparison of star-allele frequencies in core pharmacogenes across global populations using fisher’s exact test.
gene	population	haplotype	count	percentage	p_value	significancy
ABCG2	AFR	*1	1305	98.7141	1.20763e-70	significant
ABCG2	AFR	*S1	17	1.28593	1.20763e-70	significant
ABCG2	AMR	*1	596	85.879	1.66896e-07	significant
ABCG2	AMR	*S1	98	14.121	1.66896e-07	significant
ABCG2	EAS	*1	715	70.9325	0.0552028
ABCG2	EAS	*S1	293	29.0675	0.0552028
ABCG2	EUR	*1	911	90.5567	1.08939e-18	significant
ABCG2	EUR	*S1	95	9.44334	1.08939e-18	significant
ABCG2	SAS	*1	883	90.2863	7.6498e-18	significant
ABCG2	SAS	*S1	95	9.7137	7.6498e-18	significant
ABCG2	SKR	*1	594	75
ABCG2	SKR	*S1	198	25
CACNA1S	AFR	*1	1322	100	1	significant
CACNA1S	AMR	*1	694	100	1
CACNA1S	EAS	*1	1007	99.9008	1
CACNA1S	EAS	*S4	1	0.0992063	1
CACNA1S	EUR	*1	1006	100	1
CACNA1S	SAS	*1	978	100	1	significant
CACNA1S	SKR	*1	792	100
CFTR	AFR	*1	1296	98.0333	5.4732e-06	significant
CFTR	AFR	*S11	24	1.81543	1.66394e-05	significant
CFTR	AFR	*S29	1	0.075643	1
CFTR	AFR	*S34	1	0.075643	1
CFTR	AMR	*1	693	99.8559	0.467026
CFTR	AMR	*S11	1	0.144092	0.467026
CFTR	EAS	*1	1002	99.4048	0.0378186	significant
CFTR	EAS	*S43	1	0.0992063	1
CFTR	EAS	*S44	1	0.0992063	1
CFTR	EAS	*S45	4	0.396825	0.135409
CFTR	EUR	*1	1002	99.6024	0.135232
CFTR	EUR	*S11	1	0.0994036	1
CFTR	EUR	*S17	1	0.0994036	1
CFTR	EUR	*S18	1	0.0994036	1
CFTR	EUR	*S46	1	0.0994036	1
CFTR	SAS	*1	969	99.0798	0.00542291	significant
CFTR	SAS	*S18	1	0.102249	1
CFTR	SAS	*S28	6	0.613497	0.0362045	significant
CFTR	SAS	*S37	1	0.102249	1
CFTR	SAS	*S44	1	0.102249	1
CYP2B6	AFR	*1	607	45.9153	1.14926e-53
CYP2B6	AFR	*11	1	0.075643	1	significant
CYP2B6	AFR	*15	1	0.075643	1	significant
CYP2B6	AFR	*18	109	8.24508	1.48568e-23
CYP2B6	AFR	*2	55	4.16036	0.00846364
CYP2B6	AFR	*22	46	3.47958	5.92033e-10
CYP2B6	AFR	*27	1	0.075643	1	significant
CYP2B6	AFR	*35	2	0.151286	0.531206
CYP2B6	AFR	*5	5	0.378215	0.420129
CYP2B6	AFR	*8	2	0.151286	0.531206
CYP2B6	AFR	*9	493	37.292	7.51923e-21	significant
CYP2B6	AMR	*1	343	49.4236	9.31981e-34	significant
CYP2B6	AMR	*10	9	1.29683	0.00102798	significant
CYP2B6	AMR	*12	1	0.144092	0.467026	significant
CYP2B6	AMR	*15	3	0.432277	0.101629
CYP2B6	AMR	*18	7	1.00865	0.00476813	significant
CYP2B6	AMR	*2	21	3.02594	0.244279	significant
CYP2B6	AMR	*22	5	0.720461	0.0220474	significant
CYP2B6	AMR	*5	46	6.62824	7.12727e-15
CYP2B6	AMR	*9	259	37.3199	2.69702e-16
CYP2B6	EAS	*1	739	73.3135	0.00324594
CYP2B6	EAS	*10	1	0.0992063	1
CYP2B6	EAS	*2	44	4.36508	0.00764996
CYP2B6	EAS	*22	2	0.198413	0.506926
CYP2B6	EAS	*23	2	0.198413	1
CYP2B6	EAS	*24	1	0.0992063	1
CYP2B6	EAS	*5	2	0.198413	1	significant
CYP2B6	EAS	*9	217	21.5278	0.0972456
CYP2B6	EUR	*1	580	57.6541	8.86802e-23
CYP2B6	EUR	*10	7	0.695825	0.0201781
CYP2B6	EUR	*11	4	0.397614	0.135232	significant
CYP2B6	EUR	*15	4	0.397614	0.135232	significant
CYP2B6	EUR	*2	54	5.36779	0.000203983	significant
CYP2B6	EUR	*22	9	0.894632	0.00589788	significant
CYP2B6	EUR	*5	111	11.0338	5.28294e-28	significant
CYP2B6	EUR	*8	1	0.0994036	1	significant
CYP2B6	EUR	*9	236	23.4592	0.00885976
CYP2B6	SAS	*1	464	47.4438	4.30271e-44
CYP2B6	SAS	*10	1	0.102249	1	significant
CYP2B6	SAS	*11	1	0.102249	1	significant
CYP2B6	SAS	*2	42	4.29448	0.00722847	significant
CYP2B6	SAS	*22	18	1.84049	3.24808e-05	significant
CYP2B6	SAS	*23	1	0.102249	0.589894
CYP2B6	SAS	*5	78	7.97546	1.22309e-19	significant
CYP2B6	SAS	*8	1	0.102249	1	significant
CYP2B6	SAS	*9	372	38.0368	5.09109e-20
CYP2B6	SKR	*1	628	79.2929		significant
CYP2B6	SKR	*2	16	2.0202
CYP2B6	SKR	*23	2	0.252525
CYP2B6	SKR	*5	1	0.126263
CYP2B6	SKR	*9	145	18.3081		significant
CYP2C19	AFR	*1	679	51.3616	0.0477924
CYP2C19	AFR	*10	2	0.151286	0.531206
CYP2C19	AFR	*13	26	1.96672	5.4732e-06	significant
CYP2C19	AFR	*15	11	0.832073	0.00907854
CYP2C19	AFR	*16	1	0.075643	1	significant
CYP2C19	AFR	*17	310	23.4493	1.40879e-70	significant
CYP2C19	AFR	*2	225	17.0197	3.80588e-07	significant
CYP2C19	AFR	*22	1	0.075643	1	significant
CYP2C19	AFR	*24	1	0.075643	1	significant
CYP2C19	AFR	*3	3	0.226929	8.23683e-30	significant
CYP2C19	AFR	*35	35	2.6475	0.384348	significant
CYP2C19	AFR	*38	3	0.226929	2.95204e-18
CYP2C19	AFR	*39	11	0.832073	0.00907854	significant
CYP2C19	AFR	*8	1	0.075643	1
CYP2C19	AFR	*9	13	0.983359	0.00285176
CYP2C19	AMR	*1	507	73.0548	5.30188e-12
CYP2C19	AMR	*10	1	0.144092	0.467026
CYP2C19	AMR	*13	2	0.288184	0.217945	significant
CYP2C19	AMR	*17	83	11.9597	2.23577e-29
CYP2C19	AMR	*2	72	10.3746	1.28642e-15
CYP2C19	AMR	*22	1	0.144092	0.467026	significant
CYP2C19	AMR	*35	1	0.144092	0.000382503	significant
CYP2C19	AMR	*38	24	3.45821	0.0160483
CYP2C19	AMR	*4	2	0.288184	0.217945
CYP2C19	AMR	*9	1	0.144092	0.467026
CYP2C19	EAS	*1	581	57.6389	0.443423	significant
CYP2C19	EAS	*17	15	1.4881	0.000244542
CYP2C19	EAS	*2	315	31.25	0.0247085
CYP2C19	EAS	*3	56	5.55556	0.00136502
CYP2C19	EAS	*38	40	3.96825	0.0370548
CYP2C19	EAS	*4	1	0.0992063	1
CYP2C19	EUR	*1	562	55.8648	1
CYP2C19	EUR	*17	225	22.3658	9.58594e-63
CYP2C19	EUR	*2	146	14.5129	4.40669e-10
CYP2C19	EUR	*38	69	6.85885	0.631706
CYP2C19	EUR	*4	1	0.0994036	1
CYP2C19	EUR	*8	3	0.298211	0.260213
CYP2C19	SAS	*1	362	37.0143	2.95253e-15
CYP2C19	SAS	*17	133	13.5992	8.06319e-37	significant
CYP2C19	SAS	*2	350	35.7873	2.4402e-05
CYP2C19	SAS	*3	12	1.22699	1.87109e-16	significant
CYP2C19	SAS	*34	13	1.32924	0.000458956	significant
CYP2C19	SAS	*38	107	10.9407	0.000512607
CYP2C19	SAS	*8	1	0.102249	1
CYP2C19	SKR	*1	442	55.8081		significant
CYP2C19	SKR	*2	209	26.3889		significant
CYP2C19	SKR	*3	76	9.59596
CYP2C19	SKR	*35	16	2.0202
CYP2C19	SKR	*38	49	6.18687		significant
CYP2C9	AFR	*1	1064	80.4841	7.42442e-21
CYP2C9	AFR	*11	32	2.42057	3.12397e-07	significant
CYP2C9	AFR	*2	11	0.832073	0.00907854
CYP2C9	AFR	*3	3	0.226929	6.62735e-13	significant
CYP2C9	AFR	*31	2	0.151286	0.531206	significant
CYP2C9	AFR	*5	22	1.66415	5.5174e-05	significant
CYP2C9	AFR	*6	11	0.832073	0.00907854
CYP2C9	AFR	*73	1	0.075643	1	significant
CYP2C9	AFR	*8	70	5.29501	5.48507e-15	significant
CYP2C9	AFR	*9	106	8.01815	5.35724e-23
CYP2C9	AMR	*1	594	85.5908	1.11081e-08	significant
CYP2C9	AMR	*11	1	0.144092	0.467026	significant
CYP2C9	AMR	*12	1	0.144092	0.467026
CYP2C9	AMR	*2	67	9.65418	1.17982e-23
CYP2C9	AMR	*3	26	3.7464	0.516006
CYP2C9	AMR	*44	1	0.144092	0.467026	significant
CYP2C9	AMR	*5	1	0.144092	0.467026
CYP2C9	AMR	*61	2	0.288184	0.217945
CYP2C9	AMR	*8	1	0.144092	0.467026
CYP2C9	EAS	*1	963	95.5357	0.324488	significant
CYP2C9	EAS	*13	3	0.297619	0.706224
CYP2C9	EAS	*14	1	0.0992063	1	significant
CYP2C9	EAS	*16	1	0.0992063	1	significant
CYP2C9	EAS	*2	1	0.0992063	1	significant
CYP2C9	EAS	*29	3	0.297619	0.706224	significant
CYP2C9	EAS	*3	34	3.37302	0.220173	significant
CYP2C9	EAS	*33	1	0.0992063	1
CYP2C9	EAS	*44	1	0.0992063	1	significant
CYP2C9	EUR	*1	798	79.3241	1.6017e-21
CYP2C9	EUR	*11	2	0.198807	0.506809	significant
CYP2C9	EUR	*12	3	0.298211	0.260213
CYP2C9	EUR	*2	125	12.4254	1.04512e-33	significant
CYP2C9	EUR	*29	1	0.0994036	0.176169	significant
CYP2C9	EUR	*3	73	7.25646	0.0169655	significant
CYP2C9	EUR	*45	1	0.0994036	1
CYP2C9	EUR	*8	2	0.198807	0.506809	significant
CYP2C9	EUR	*9	1	0.0994036	1
CYP2C9	SAS	*1	809	82.7198	7.55181e-15	significant
CYP2C9	SAS	*11	1	0.102249	1	significant
CYP2C9	SAS	*14	20	2.04499	8.82535e-06	significant
CYP2C9	SAS	*2	34	3.47648	2.21172e-09	significant
CYP2C9	SAS	*3	107	10.9407	6.73046e-07	significant
CYP2C9	SAS	*63	1	0.102249	1	significant
CYP2C9	SAS	*66	4	0.408998	0.132874	significant
CYP2C9	SAS	*7	1	0.102249	1	significant
CYP2C9	SAS	*8	1	0.102249	1	significant
CYP2C9	SKR	*1	748	94.4444		significant
CYP2C9	SKR	*13	4	0.505051
CYP2C9	SKR	*29	4	0.505051
CYP2C9	SKR	*3	36	4.54545
CYP3A5	AFR	*1	724	54.7655	1.3884e-45	significant
CYP3A5	AFR	*3	238	18.003	5.19085e-160	significant
CYP3A5	AFR	*6	204	15.4312	5.55357e-45
CYP3A5	AFR	*7	156	11.8003	6.22547e-34
CYP3A5	AMR	*1	123	17.7233	0.00489025	significant
CYP3A5	AMR	*3	553	79.683	0.117756	significant
CYP3A5	AMR	*6	16	2.30548	4.66643e-06
CYP3A5	AMR	*7	2	0.288184	0.217945	significant
CYP3A5	EAS	*1	289	28.6706	0.0206612	significant
CYP3A5	EAS	*3	719	71.3294	0.0206612	significant
CYP3A5	EUR	*1	54	5.36779	3.50022e-30	significant
CYP3A5	EUR	*3	949	94.334	5.47131e-29
CYP3A5	EUR	*6	3	0.298211	0.260213	significant
CYP3A5	SAS	*1	325	33.2311	1.20231e-05
CYP3A5	SAS	*3	653	66.7689	1.20231e-05
CYP3A5	SKR	*1	188	23.7374		significant
CYP3A5	SKR	*3	604	76.2626		significant
CYP4F2	AFR	*1	961	72.6929	0.000348571
CYP4F2	AFR	*2	252	19.062	2.08736e-56
CYP4F2	AFR	*3	109	8.24508	2.81735e-51
CYP4F2	AMR	*1	516	74.3516	0.000153632
CYP4F2	AMR	*2	13	1.8732	4.7335e-05	significant
CYP4F2	AMR	*3	165	23.7752	3.89642e-06
CYP4F2	EAS	*1	792	78.5714	3.96609e-10
CYP4F2	EAS	*3	216	21.4286	3.96609e-10	significant
CYP4F2	EUR	*1	714	70.9742	0.0105903	significant
CYP4F2	EUR	*3	292	29.0258	0.0105903	significant
CYP4F2	SAS	*1	570	58.2822	0.00274834	significant
CYP4F2	SAS	*2	4	0.408998	0.132874
CYP4F2	SAS	*3	404	41.3088	0.00507005
CYP4F2	SKR	*1	517	65.2778		significant
CYP4F2	SKR	*3	275	34.7222
DPYD	AFR	*1	526	39.7882	4.17832e-16	significant
DPYD	AFR	*S10	463	35.0227	2.46441e-70
DPYD	AFR	*S113	1	0.075643	1	significant
DPYD	AFR	*S16	1	0.075643	1
DPYD	AFR	*S161	1	0.075643	1	significant
DPYD	AFR	*S166	1	0.075643	1
DPYD	AFR	*S17	1	0.075643	1
DPYD	AFR	*S18	30	2.26929	9.5426e-07
DPYD	AFR	*S20	7	0.529501	0.271494	significant
DPYD	AFR	*S21	32	2.42057	3.12397e-07	significant
DPYD	AFR	*S22	4	0.302572	4.048e-36
DPYD	AFR	*S24	1	0.075643	1
DPYD	AFR	*S3	1	0.075643	1	significant
DPYD	AFR	*S32	2	0.151286	0.531206
DPYD	AFR	*S36	1	0.075643	1
DPYD	AFR	*S39	1	0.075643	1	significant
DPYD	AFR	*S45	1	0.075643	1
DPYD	AFR	*S5	3	0.226929	0.296809
DPYD	AFR	*S53	2	0.151286	0.531206	significant
DPYD	AFR	*S6	196	14.826	6.30453e-08	significant
DPYD	AFR	*S63	1	0.075643	1	significant
DPYD	AFR	*S7	16	1.21029	0.560284	significant
DPYD	AFR	*S75	3	0.226929	0.296809
DPYD	AFR	*S82	14	1.059	0.00164884	significant
DPYD	AFR	*S84	9	0.680787	0.0311986
DPYD	AFR	*S86	3	0.226929	0.296809
DPYD	AFR	*S99	1	0.075643	1	significant
DPYD	AMR	*1	298	42.9395	7.31848e-09	significant
DPYD	AMR	*S10	119	17.147	7.86765e-17
DPYD	AMR	*S103	1	0.144092	0.467026
DPYD	AMR	*S16	4	0.576369	0.047354	significant
DPYD	AMR	*S17	2	0.288184	0.217945
DPYD	AMR	*S18	2	0.288184	0.217945
DPYD	AMR	*S20	9	1.29683	0.00778985
DPYD	AMR	*S22	31	4.46686	2.74575e-07
DPYD	AMR	*S27	2	0.288184	0.217945
DPYD	AMR	*S3	1	0.144092	0.467026	significant
DPYD	AMR	*S31	1	0.144092	0.467026
DPYD	AMR	*S32	1	0.144092	0.467026	significant
DPYD	AMR	*S5	8	1.15274	0.00221481
DPYD	AMR	*S6	183	26.3689	0.402526
DPYD	AMR	*S7	31	4.46686	0.000916114
DPYD	AMR	*S83	1	0.144092	0.467026
DPYD	EAS	*1	575	57.0437	0.66582	significant
DPYD	EAS	*S10	66	6.54762	0.0288568	significant
DPYD	EAS	*S102	1	0.0992063	1
DPYD	EAS	*S174	1	0.0992063	1
DPYD	EAS	*S175	1	0.0992063	1	significant
DPYD	EAS	*S20	3	0.297619	0.635329
DPYD	EAS	*S22	80	7.93651	0.00773197
DPYD	EAS	*S27	1	0.0992063	1	significant
DPYD	EAS	*S44	1	0.0992063	1	significant
DPYD	EAS	*S56	1	0.0992063	1
DPYD	EAS	*S6	267	26.4881	0.327238
DPYD	EAS	*S67	1	0.0992063	1
DPYD	EAS	*S68	1	0.0992063	1
DPYD	EAS	*S7	9	0.892857	0.270439
DPYD	EUR	*1	514	51.0934	0.00362605
DPYD	EUR	*S10	157	15.6064	3.59394e-16
DPYD	EUR	*S136	1	0.0994036	1	significant
DPYD	EUR	*S15	1	0.0994036	1
DPYD	EUR	*S16	24	2.38569	8.59605e-07
DPYD	EUR	*S17	7	0.695825	0.0201781	significant
DPYD	EUR	*S20	27	2.6839	2.39699e-06	significant
DPYD	EUR	*S22	12	1.19284	1.50327e-22
DPYD	EUR	*S3	5	0.497018	0.0710593	significant
DPYD	EUR	*S41	1	0.0994036	1
DPYD	EUR	*S5	31	3.08151	1.79416e-08
DPYD	EUR	*S59	1	0.0994036	1
DPYD	EUR	*S6	182	18.0915	0.00128982	significant
DPYD	EUR	*S7	42	4.17495	0.00116594	significant
DPYD	EUR	*S86	1	0.0994036	1
DPYD	SAS	*1	524	53.5787	0.0607148	significant
DPYD	SAS	*S10	209	21.3701	3.17319e-28
DPYD	SAS	*S11	1	0.102249	1
DPYD	SAS	*S156	2	0.204499	0.505242	significant
DPYD	SAS	*S158	1	0.102249	1
DPYD	SAS	*S16	19	1.94274	1.68942e-05
DPYD	SAS	*S162	1	0.102249	1	significant
DPYD	SAS	*S17	1	0.102249	1
DPYD	SAS	*S173	1	0.102249	1
DPYD	SAS	*S177	1	0.102249	1
DPYD	SAS	*S20	14	1.43149	0.0027279
DPYD	SAS	*S22	25	2.55624	7.62823e-15
DPYD	SAS	*S3	8	0.817996	0.0101528	significant
DPYD	SAS	*S31	1	0.102249	1	significant
DPYD	SAS	*S38	1	0.102249	1	significant
DPYD	SAS	*S5	5	0.511247	0.0690792
DPYD	SAS	*S6	81	8.28221	1.39301e-20
DPYD	SAS	*S66	6	0.613497	0.0362045
DPYD	SAS	*S7	76	7.77096	2.16271e-10	significant
DPYD	SAS	*S70	1	0.102249	1
DPYD	SKR	*1	460	58.0808
DPYD	SKR	*S10	33	4.16667
DPYD	SKR	*S20	1	0.126263		significant
DPYD	SKR	*S22	93	11.7424
DPYD	SKR	*S6	193	24.3687		significant
DPYD	SKR	*S7	12	1.51515		significant
G6PD	AFR	*1	978	73.9788	2.74874e-79
G6PD	AFR	*185	3	0.226929	0.296809	significant
G6PD	AFR	*2	194	14.6747	1.02577e-42	significant
G6PD	AFR	*26	1	0.075643	1
G6PD	AFR	*3	134	10.1362	4.25273e-29
G6PD	AFR	*5	10	0.75643	0.0166994
G6PD	AFR	*7	1	0.075643	1	significant
G6PD	AFR	*9	1	0.075643	1
G6PD	AMR	*1	679	97.8386	1.01094e-05	significant
G6PD	AMR	*2	6	0.864553	0.010257	significant
G6PD	AMR	*3	7	1.00865	0.00476813	significant
G6PD	AMR	*5	2	0.288184	0.217945	significant
G6PD	EAS	*1	986	97.8175	2.96648e-06	significant
G6PD	EAS	*156	1	0.0992063	1	significant
G6PD	EAS	*171	2	0.198413	0.506926	significant
G6PD	EAS	*21	1	0.0992063	1	significant
G6PD	EAS	*28	5	0.496032	0.0712079
G6PD	EAS	*49	1	0.0992063	1	significant
G6PD	EAS	*51	6	0.595238	0.0378186	significant
G6PD	EAS	*8	6	0.595238	0.0378186
G6PD	EUR	*1	1002	99.6024	0.135232	significant
G6PD	EUR	*168	1	0.0994036	1	significant
G6PD	EUR	*2	3	0.298211	0.260213	significant
G6PD	SAS	*1	959	98.0573	1.68942e-05	significant
G6PD	SAS	*10	3	0.306748	0.257863
G6PD	SAS	*155	1	0.102249	1
G6PD	SAS	*179	6	0.613497	0.0362045	significant
G6PD	SAS	*22	1	0.102249	1	significant
G6PD	SAS	*29	8	0.817996	0.0101528
G6PD	SKR	*1	792	100
IFNL3	AFR	*1	587	44.4024	3.15411e-199	significant
IFNL3	AFR	*S3	735	55.5976	3.15411e-199	significant
IFNL3	AMR	*1	419	60.3746	2.13064e-107	significant
IFNL3	AMR	*S3	275	39.6254	2.13064e-107	significant
IFNL3	EAS	*1	918	91.0714	5.70661e-24	significant
IFNL3	EAS	*S3	90	8.92857	5.70661e-24	significant
IFNL3	EUR	*1	701	69.6819	5.57367e-88
IFNL3	EUR	*S3	305	30.3181	5.57367e-88
IFNL3	SAS	*1	764	78.1186	6.8797e-61	significant
IFNL3	SAS	*S3	214	21.8814	6.8797e-61	significant
IFNL3	SKR	*1	792	100		significant
NAT2	AFR	*1	148	11.1952	8.33252e-148
NAT2	AFR	*12	139	10.5144	1.50501e-14
NAT2	AFR	*13	161	12.1785	2.80576e-33
NAT2	AFR	*14	136	10.2874	1.34968e-29	significant
NAT2	AFR	*5	386	29.1982	2.1499e-65
NAT2	AFR	*6	314	23.7519	0.0307343	significant
NAT2	AFR	*7	38	2.87443	6.80374e-14	significant
NAT2	AMR	*1	228	32.853	3.91503e-35	significant
NAT2	AMR	*12	12	1.72911	0.579845	significant
NAT2	AMR	*13	4	0.576369	0.191333
NAT2	AMR	*14	2	0.288184	0.217945	significant
NAT2	AMR	*5	251	36.1671	2.87161e-72
NAT2	AMR	*6	119	17.147	0.228182
NAT2	AMR	*7	78	11.2392	0.934078
NAT2	EAS	*1	524	51.9841	5.44159e-08
NAT2	EAS	*10	1	0.0992063	1
NAT2	EAS	*12	2	0.198413	6.21112e-05
NAT2	EAS	*13	4	0.396825	0.392215
NAT2	EAS	*5	38	3.76984	0.0759346	significant
NAT2	EAS	*6	258	25.5952	0.00333522	significant
NAT2	EAS	*7	181	17.9563	3.39184e-05	significant
NAT2	EUR	*1	240	23.8569	1.47645e-69	significant
NAT2	EUR	*11	1	0.0994036	1	significant
NAT2	EUR	*12	4	0.397614	0.00066517	significant
NAT2	EUR	*13	1	0.0994036	1	significant
NAT2	EUR	*14	1	0.0994036	1
NAT2	EUR	*5	452	44.9304	2.33459e-112
NAT2	EUR	*6	284	28.2306	3.30491e-05
NAT2	EUR	*7	23	2.28628	1.91e-14
NAT2	SAS	*1	204	20.8589	4.88769e-80
NAT2	SAS	*12	16	1.63599	0.481564
NAT2	SAS	*13	1	0.102249	1	significant
NAT2	SAS	*5	339	34.6626	1.27616e-76
NAT2	SAS	*6	351	35.8896	4.54939e-14
NAT2	SAS	*7	67	6.85072	0.00289197
NAT2	SKR	*1	513	64.7727		significant
NAT2	SKR	*12	17	2.14646
NAT2	SKR	*13	1	0.126263
NAT2	SKR	*5	18	2.27273
NAT2	SKR	*6	156	19.697		significant
NAT2	SKR	*7	87	10.9848
NUDT15	AFR	*1	1318	99.6974	4.048e-36	significant
NUDT15	AFR	*15	1	0.075643	1	significant
NUDT15	AFR	*3	1	0.075643	3.19834e-19	significant
NUDT15	AFR	*6	2	0.151286	0.0587801	significant
NUDT15	AMR	*1	657	94.6686	1.26302e-05
NUDT15	AMR	*2	26	3.7464	0.790025	significant
NUDT15	AMR	*3	5	0.720461	1.2396e-08
NUDT15	AMR	*4	5	0.720461	0.0220474	significant
NUDT15	AMR	*6	1	0.144092	0.129828	significant
NUDT15	EAS	*1	884	87.6984	0.770616
NUDT15	EAS	*2	35	3.47222	0.533265
NUDT15	EAS	*3	61	6.05159	0.841644
NUDT15	EAS	*4	1	0.0992063	1
NUDT15	EAS	*5	14	1.38889	0.678425
NUDT15	EAS	*6	13	1.28968	0.354788
NUDT15	EUR	*1	1001	99.503	1.56827e-28	significant
NUDT15	EUR	*3	2	0.198807	7.55777e-15
NUDT15	EUR	*6	3	0.298211	0.193967
NUDT15	SAS	*1	907	92.7403	0.00129383	significant
NUDT15	SAS	*3	68	6.95297	0.380928	significant
NUDT15	SAS	*5	1	0.102249	0.00680381
NUDT15	SAS	*6	2	0.204499	0.150153
NUDT15	SKR	*1	699	88.2576
NUDT15	SKR	*2	32	4.0404		significant
NUDT15	SKR	*3	46	5.80808
NUDT15	SKR	*5	9	1.13636
NUDT15	SKR	*6	6	0.757576		significant
RYR1	AFR	*1	1322	100	1	significant
RYR1	AMR	*1	694	100	1	significant
RYR1	EAS	*1	1008	100	1
RYR1	EUR	*1	1005	99.9006	1
RYR1	EUR	*S17	1	0.0994036	1	significant
RYR1	SAS	*1	978	100	1	significant
RYR1	SKR	*1	792	100		significant
SLCO1B1	AFR	*1	195	14.7504	1.02638e-13	significant
SLCO1B1	AFR	*14	79	5.97579	4.39142e-17
SLCO1B1	AFR	*15	18	1.36157	7.64659e-25	significant
SLCO1B1	AFR	*20	86	6.5053	1.27472e-18	significant
SLCO1B1	AFR	*24	1	0.075643	1	significant
SLCO1B1	AFR	*27	57	4.31165	1.75111e-12	significant
SLCO1B1	AFR	*28	3	0.226929	0.296809	significant
SLCO1B1	AFR	*30	20	1.51286	9.5197e-05
SLCO1B1	AFR	*31	52	3.93343	3.31969e-11	significant
SLCO1B1	AFR	*37	762	57.6399	0.648991	significant
SLCO1B1	AFR	*41	45	3.40393	5.7882e-10	significant
SLCO1B1	AFR	*44	3	0.226929	0.296809	significant
SLCO1B1	AFR	*9	1	0.075643	1	significant
SLCO1B1	AMR	*1	349	50.2882	3.49702e-18
SLCO1B1	AMR	*14	67	9.65418	1.17982e-23
SLCO1B1	AMR	*15	77	11.0951	0.744027	significant
SLCO1B1	AMR	*20	30	4.32277	8.55154e-11
SLCO1B1	AMR	*27	3	0.432277	0.101629	significant
SLCO1B1	AMR	*31	2	0.288184	0.217945
SLCO1B1	AMR	*37	147	21.1816	3.35075e-50
SLCO1B1	AMR	*4	2	0.288184	0.217945
SLCO1B1	AMR	*41	1	0.144092	0.467026
SLCO1B1	AMR	*46	2	0.288184	0.217945	significant
SLCO1B1	AMR	*5	14	2.01729	0.00026145
SLCO1B1	EAS	*1	229	22.7183	0.00735238	significant
SLCO1B1	EAS	*14	3	0.297619	0.260389
SLCO1B1	EAS	*15	120	11.9048	0.94149
SLCO1B1	EAS	*16	4	0.396825	0.736798	significant
SLCO1B1	EAS	*20	5	0.496032	0.0712079
SLCO1B1	EAS	*29	2	0.198413	1
SLCO1B1	EAS	*37	632	62.6984	0.0886439
SLCO1B1	EAS	*39	2	0.198413	0.506926
SLCO1B1	EAS	*45	7	0.694444	0.313636	significant
SLCO1B1	EAS	*47	4	0.396825	0.700336
SLCO1B1	EUR	*1	571	56.7594	3.85935e-34
SLCO1B1	EUR	*14	145	14.4135	2.14199e-39
SLCO1B1	EUR	*15	130	12.9225	0.471642
SLCO1B1	EUR	*19	1	0.0994036	1	significant
SLCO1B1	EUR	*20	49	4.87078	3.3092e-13
SLCO1B1	EUR	*37	78	7.75348	7.28721e-128	significant
SLCO1B1	EUR	*46	3	0.298211	0.260213	significant
SLCO1B1	EUR	*5	29	2.8827	7.19818e-07	significant
SLCO1B1	SAS	*1	436	44.5808	1.41538e-12
SLCO1B1	SAS	*14	29	2.96524	3.00971e-08	significant
SLCO1B1	SAS	*15	37	3.78323	1.89754e-10	significant
SLCO1B1	SAS	*19	2	0.204499	0.505242	significant
SLCO1B1	SAS	*20	46	4.70348	9.42043e-13	significant
SLCO1B1	SAS	*24	1	0.102249	1	significant
SLCO1B1	SAS	*37	422	43.1493	7.519e-11	significant
SLCO1B1	SAS	*5	5	0.511247	0.233452	significant
SLCO1B1	SKR	*1	224	28.2828		significant
SLCO1B1	SKR	*15	93	11.7424		significant
SLCO1B1	SKR	*16	4	0.505051		significant
SLCO1B1	SKR	*29	1	0.126263
SLCO1B1	SKR	*37	465	58.7121		significant
SLCO1B1	SKR	*45	2	0.252525		significant
SLCO1B1	SKR	*47	2	0.252525		significant
SLCO1B1	SKR	*5	1	0.126263		significant
TPMT	AFR	*1	1172	88.6536	5.51758e-17
TPMT	AFR	*2	1	0.075643	1
TPMT	AFR	*24	35	2.6475	9.85642e-08
TPMT	AFR	*3A	4	0.302572	0.303693
TPMT	AFR	*3C	84	6.35401	2.21184e-06
TPMT	AFR	*8	26	1.96672	5.4732e-06
TPMT	AMR	*1	645	92.9395	2.63255e-06
TPMT	AMR	*2	4	0.576369	0.047354
TPMT	AMR	*24	2	0.288184	0.217945
TPMT	AMR	*3A	28	4.03458	4.10171e-10
TPMT	AMR	*3C	12	1.72911	0.707028
TPMT	AMR	*40	1	0.144092	0.467026
TPMT	AMR	*8	2	0.288184	0.217945
TPMT	EAS	*1	985	97.7183	0.746776
TPMT	EAS	*3C	22	2.18254	0.869875	significant
TPMT	EAS	*6	1	0.0992063	1
TPMT	EUR	*1	965	95.9245	0.0143926	significant
TPMT	EUR	*12	1	0.0994036	1	significant
TPMT	EUR	*16	2	0.198807	0.506809	significant
TPMT	EUR	*2	6	0.596421	0.0377058	significant
TPMT	EUR	*21	1	0.0994036	1	significant
TPMT	EUR	*32	1	0.0994036	1
TPMT	EUR	*33	1	0.0994036	1
TPMT	EUR	*3A	28	2.7833	1.29779e-07	significant
TPMT	EUR	*3C	1	0.0994036	1.85017e-05	significant
TPMT	SAS	*1	961	98.2618	0.725112
TPMT	SAS	*3A	4	0.408998	0.132874
TPMT	SAS	*3C	13	1.32924	0.264913
TPMT	SKR	*1	776	97.9798
TPMT	SKR	*3C	16	2.0202
UGT1A1	AFR	*1	669	50.6051	7.35805e-41
UGT1A1	AFR	*28	564	42.6626	2.10377e-141
UGT1A1	AFR	*6	1	0.075643	3.08287e-71
UGT1A1	AFR	*80	88	6.65658	4.20472e-19
UGT1A1	AMR	*1	422	60.8069	5.87882e-15
UGT1A1	AMR	*28	251	36.1671	1.55826e-96
UGT1A1	AMR	*6	8	1.15274	7.56719e-37
UGT1A1	AMR	*80	13	1.8732	4.7335e-05
UGT1A1	EAS	*1	737	73.1151	0.00272112
UGT1A1	EAS	*27	14	1.38889	0.162782
UGT1A1	EAS	*28	115	11.4087	5.7242e-31
UGT1A1	EAS	*6	139	13.7897	0.000432227
UGT1A1	EAS	*80	3	0.297619	0.260389
UGT1A1	EUR	*1	696	69.1849	1.51757e-06
UGT1A1	EUR	*28	294	29.2247	1.87485e-84
UGT1A1	EUR	*6	7	0.695825	2.63515e-51
UGT1A1	EUR	*80	9	0.894632	0.00589788
UGT1A1	SAS	*1	536	54.8057	9.16547e-28
UGT1A1	SAS	*28	386	39.4683	6.75218e-119
UGT1A1	SAS	*6	17	1.73824	7.72616e-41
UGT1A1	SAS	*80	39	3.98773	8.16512e-11
UGT1A1	SKR	*1	628	79.2929
UGT1A1	SKR	*27	5	0.631313
UGT1A1	SKR	*6	159	20.0758
VKORC1	AFR	*1	1240	93.7973	8.15888e-18
VKORC1	AFR	*D36Y	1	0.075643	1
VKORC1	AFR	*S1	72	5.44629	1.51866e-15
VKORC1	AFR	*V66M	9	0.680787	0.0311986
VKORC1	AMR	*1	408	58.7896	1.66177e-112
VKORC1	AMR	*S1	285	41.0663	4.87967e-112
VKORC1	AMR	*V66M	1	0.144092	0.467026
VKORC1	EAS	*1	116	11.5079	0
VKORC1	EAS	*S1	892	88.4921	0
VKORC1	EUR	*1	615	61.1332	1.79619e-117
VKORC1	EUR	*D36Y	1	0.0994036	1
VKORC1	EUR	*S1	390	38.7674	4.62042e-117
VKORC1	SAS	*1	836	85.4806	2.85405e-39
VKORC1	SAS	*S1	142	14.5194	2.85405e-39
VKORC1	SKR	*1	792	100
