# Supplementary material for: Pharmacogenomic profiling of the South Korean population: Insights and implications for personalized medicine
Source: Front Pharmacol. 2024 Dec 3;15:1476765. doi: 10.3389/fphar.2024.1476765 (PMC11650365; doi:10.3389/fphar.2024.1476765)
Supplement: Supplementary file 10 [file Table7.XLSX]

## Sheet: Sheet1
Supplementary Table S7. Comparison of diplotypes frequencies in core pharmacogenes across global populations and subgroups of East Asians using fisher’s exact test.
gene	population	diplotype	count	percentage	p_value	significancy
ABCG2	AFR	*1/*1	644	97.4281	4.66741e-64	significant
ABCG2	AFR	*1/*S1	17	2.57186	1.82023e-49	significant
ABCG2	AMR	*1/*1	255	73.487	3.626e-06	significant
ABCG2	AMR	*1/*S1	86	24.7839	0.00109491	significant
ABCG2	AMR	*S1/*S1	6	1.72911	0.000604879	significant
ABCG2	CDX	*1/*1	56	60.2151	0.641332
ABCG2	CDX	*1/*S1	34	36.5591	0.904907
ABCG2	CDX	*S1/*S1	3	3.22581	0.236919
ABCG2	CHB	*1/*1	50	48.5437	0.147921
ABCG2	CHB	*1/*S1	42	40.7767	0.361387
ABCG2	CHB	*S1/*S1	11	10.6796	0.220897
ABCG2	CHS	*1/*1	59	56.1905	0.911912
ABCG2	CHS	*1/*S1	38	36.1905	1
ABCG2	CHS	*S1/*S1	8	7.61905	0.832762
ABCG2	EAS	*1/*1	251	49.8016	0.0314973	significant
ABCG2	EAS	*1/*S1	213	42.2619	0.0545295
ABCG2	EAS	*S1/*S1	40	7.93651	0.703501
ABCG2	EUR	*1/*1	414	82.3062	1.46259e-16	significant
ABCG2	EUR	*1/*S1	83	16.501	4.79216e-11	significant
ABCG2	EUR	*S1/*S1	6	1.19284	4.24809e-06	significant
ABCG2	JPT	*1/*1	45	43.2692	0.0147893	significant
ABCG2	JPT	*1/*S1	51	49.0385	0.0172932	significant
ABCG2	JPT	*S1/*S1	8	7.69231	0.831827
ABCG2	KHV	*1/*1	41	41.4141	0.00665556	significant
ABCG2	KHV	*1/*S1	48	48.4848	0.0277902	significant
ABCG2	KHV	*S1/*S1	10	10.101	0.297198
ABCG2	SAS	*1/*1	396	80.9816	1.39322e-14	significant
ABCG2	SAS	*1/*S1	91	18.6094	1.07825e-08	significant
ABCG2	SAS	*S1/*S1	2	0.408998	2.67392e-08	significant
ABCG2	SKR	*1/*1	226	57.0707
ABCG2	SKR	*1/*S1	142	35.8586
ABCG2	SKR	*S1/*S1	28	7.07071
CACNA1S	AFR	*1/*1	661	100	1
CACNA1S	AMR	*1/*1	347	100	1
CACNA1S	CDX	*1/*1	93	100	1
CACNA1S	CHB	*1/*1	103	100	1
CACNA1S	CHS	*1/*1	104	99.0476	0.209581
CACNA1S	CHS	*1/*S4	1	0.952381	0.209581
CACNA1S	EAS	*1/*1	503	99.8016	1
CACNA1S	EAS	*1/*S4	1	0.198413	1
CACNA1S	EUR	*1/*1	503	100	1
CACNA1S	JPT	*1/*1	104	100	1
CACNA1S	KHV	*1/*1	99	100	1
CACNA1S	SAS	*1/*1	489	100	1
CACNA1S	SKR	*1/*1	396	100
CFTR	AFR	*1/*1	636	96.2179	8.56522e-06	significant
CFTR	AFR	*1/*S11	22	3.32829	5.09698e-05	significant
CFTR	AFR	*1/*S29	1	0.151286	1
CFTR	AFR	*1/*S34	1	0.151286	1
CFTR	AFR	*S11/*S11	1	0.151286	1
CFTR	AMR	*1/*1	346	99.7118	0.467026
CFTR	AMR	*1/*S11	1	0.288184	0.467026
CFTR	CDX	*1/nan	186	100	1.20776e-157	significant
CFTR	CHB	*1/nan	206	100	3.10551e-167	significant
CFTR	CHS	*1/nan	210	100	4.39491e-169	significant
CFTR	EAS	*1/*1	498	98.8095	0.0375405	significant
CFTR	EAS	*1/*S43	1	0.198413	1
CFTR	EAS	*1/*S44	1	0.198413	1
CFTR	EAS	*1/*S45	4	0.793651	0.134992
CFTR	EUR	*1/*1	499	99.2048	0.134815
CFTR	EUR	*1/*S11	1	0.198807	1
CFTR	EUR	*1/*S17	1	0.198807	1
CFTR	EUR	*1/*S18	1	0.198807	1
CFTR	EUR	*1/*S46	1	0.198807	1
CFTR	JPT	*1/nan	202	97.1154	2.0728e-155	significant
CFTR	JPT	*S43/nan	1	0.480769	0.344371
CFTR	JPT	*S44/nan	1	0.480769	0.344371
CFTR	JPT	*S45/nan	4	1.92308	0.0137984	significant
CFTR	KHV	*1/nan	198	100	1.80902e-163	significant
CFTR	SAS	*1/*1	480	98.1595	0.00532707	significant
CFTR	SAS	*1/*S18	1	0.204499	1
CFTR	SAS	*1/*S28	6	1.22699	0.035926	significant
CFTR	SAS	*1/*S37	1	0.204499	1
CFTR	SAS	*1/*S44	1	0.204499	1
CFTR	SKR	*1/*1	396	100
CYP2B6	AFR	*1/*1	139	21.0287	8.25318e-43	significant
CYP2B6	AFR	*1/*18	45	6.80787	7.89756e-10	significant
CYP2B6	AFR	*1/*2	27	4.08472	0.308781
CYP2B6	AFR	*1/*22	22	3.32829	5.09698e-05	significant
CYP2B6	AFR	*1/*35	1	0.151286	1
CYP2B6	AFR	*1/*5	2	0.302572	1
CYP2B6	AFR	*1/*9	232	35.0983	0.0359298	significant
CYP2B6	AFR	*11/*18	1	0.151286	1
CYP2B6	AFR	*15/*9	1	0.151286	1
CYP2B6	AFR	*18/*18	8	1.21029	0.0284355	significant
CYP2B6	AFR	*18/*2	4	0.605144	0.303214
CYP2B6	AFR	*18/*22	3	0.453858	0.296476
CYP2B6	AFR	*18/*5	1	0.151286	1
CYP2B6	AFR	*18/*9	39	5.90015	1.52764e-08	significant
CYP2B6	AFR	*2/*2	2	0.302572	0.530984
CYP2B6	AFR	*2/*9	20	3.02572	0.0926613
CYP2B6	AFR	*22/*22	3	0.453858	0.296476
CYP2B6	AFR	*22/*5	1	0.151286	1
CYP2B6	AFR	*22/*9	14	2.118	0.00160144	significant
CYP2B6	AFR	*27/*9	1	0.151286	1
CYP2B6	AFR	*35/*9	1	0.151286	1
CYP2B6	AFR	*5/*9	1	0.151286	1
CYP2B6	AFR	*8/*9	2	0.302572	0.530984
CYP2B6	AFR	*9/*9	91	13.767	4.00335e-09	significant
CYP2B6	AMR	*1/*1	88	25.3602	2.56747e-25	significant
CYP2B6	AMR	*1/*10	3	0.864553	0.101394
CYP2B6	AMR	*1/*15	1	0.288184	0.467026
CYP2B6	AMR	*1/*18	4	1.15274	0.0471347	significant
CYP2B6	AMR	*1/*2	10	2.88184	1
CYP2B6	AMR	*1/*22	1	0.288184	0.467026
CYP2B6	AMR	*1/*5	24	6.91643	2.08394e-07	significant
CYP2B6	AMR	*1/*9	124	35.7349	0.0487986	significant
CYP2B6	AMR	*10/*15	1	0.288184	0.467026
CYP2B6	AMR	*10/*5	2	0.576369	0.217777
CYP2B6	AMR	*10/*9	3	0.864553	0.101394
CYP2B6	AMR	*12/*2	1	0.288184	0.467026
CYP2B6	AMR	*15/*5	1	0.288184	0.467026
CYP2B6	AMR	*18/*9	3	0.864553	0.101394
CYP2B6	AMR	*2/*2	1	0.288184	0.467026
CYP2B6	AMR	*2/*5	4	1.15274	0.0471347	significant
CYP2B6	AMR	*2/*9	4	1.15274	1
CYP2B6	AMR	*22/*5	1	0.288184	0.467026
CYP2B6	AMR	*22/*9	3	0.864553	0.101394
CYP2B6	AMR	*5/*9	14	4.03458	2.03651e-05	significant
CYP2B6	AMR	*9/*9	54	15.562	4.52102e-09	significant
CYP2B6	CDX	*1/*1	37	39.7849	5.95253e-05	significant
CYP2B6	CDX	*1/*2	8	8.60215	0.0154709	significant
CYP2B6	CDX	*1/*9	32	34.4086	0.314176
CYP2B6	CDX	*2/*9	3	3.22581	0.180413
CYP2B6	CDX	*9/*9	13	13.9785	0.000234906	significant
CYP2B6	CHB	*1/*1	67	65.0485	0.818339
CYP2B6	CHB	*1/*2	4	3.8835	0.524286
CYP2B6	CHB	*1/*22	2	1.94175	0.0422773	significant
CYP2B6	CHB	*1/*9	26	25.2427	0.538842
CYP2B6	CHB	*2/*9	1	0.970874	1
CYP2B6	CHB	*9/*9	3	2.91262	1
CYP2B6	CHS	*1/*1	69	65.7143	0.649737
CYP2B6	CHS	*1/*2	4	3.80952	0.529826
CYP2B6	CHS	*1/*9	28	26.6667	0.715963
CYP2B6	CHS	*2/*9	3	2.85714	0.373405
CYP2B6	CHS	*9/*9	1	0.952381	0.319399
CYP2B6	EAS	*1/*1	275	54.5635	0.00976959	significant
CYP2B6	EAS	*1/*10	1	0.198413	1
CYP2B6	EAS	*1/*2	28	5.55556	0.0477821	significant
CYP2B6	EAS	*1/*22	2	0.396825	0.506652
CYP2B6	EAS	*1/*23	2	0.396825	1
CYP2B6	EAS	*1/*24	1	0.198413	1
CYP2B6	EAS	*1/*5	2	0.396825	1
CYP2B6	EAS	*1/*9	153	30.3571	0.659243
CYP2B6	EAS	*2/*2	2	0.396825	0.506652
CYP2B6	EAS	*2/*9	12	2.38095	0.324171
CYP2B6	EAS	*9/*9	26	5.15873	0.189586
CYP2B6	EUR	*1/*1	172	34.1948	4.62069e-18	significant
CYP2B6	EUR	*1/*10	3	0.596421	0.259801
CYP2B6	EUR	*1/*11	3	0.596421	0.259801
CYP2B6	EUR	*1/*15	1	0.198807	1
CYP2B6	EUR	*1/*2	34	6.75944	0.00817108	significant
CYP2B6	EUR	*1/*22	4	0.795229	0.134815
CYP2B6	EUR	*1/*5	65	12.9225	3.12987e-16	significant
CYP2B6	EUR	*1/*9	126	25.0497	0.224568
CYP2B6	EUR	*10/*2	1	0.198807	1
CYP2B6	EUR	*10/*22	1	0.198807	1
CYP2B6	EUR	*10/*9	2	0.397614	0.506534
CYP2B6	EUR	*11/*9	1	0.198807	1
CYP2B6	EUR	*15/*5	2	0.397614	0.506534
CYP2B6	EUR	*15/*9	1	0.198807	1
CYP2B6	EUR	*2/*22	1	0.198807	1
CYP2B6	EUR	*2/*5	3	0.596421	0.259801
CYP2B6	EUR	*2/*9	15	2.98211	0.110077
CYP2B6	EUR	*22/*9	3	0.596421	0.259801
CYP2B6	EUR	*5/*5	5	0.994036	0.0707022
CYP2B6	EUR	*5/*9	31	6.16302	1.42363e-08	significant
CYP2B6	EUR	*8/*9	1	0.198807	1
CYP2B6	EUR	*9/*9	28	5.5666	0.109986
CYP2B6	JPT	*1/*1	56	53.8462	0.0905511
CYP2B6	JPT	*1/*2	5	4.80769	0.344106
CYP2B6	JPT	*1/*23	2	1.92308	0.192615
CYP2B6	JPT	*1/*24	1	0.961538	0.208
CYP2B6	JPT	*1/*5	1	0.961538	0.373066
CYP2B6	JPT	*1/*9	31	29.8077	0.903404
CYP2B6	JPT	*2/*9	1	0.961538	1
CYP2B6	JPT	*9/*9	7	6.73077	0.153827
CYP2B6	KHV	*1/*1	46	46.4646	0.00288487	significant
CYP2B6	KHV	*1/*10	1	1.0101	0.2
CYP2B6	KHV	*1/*2	7	7.07071	0.0646654
CYP2B6	KHV	*1/*5	1	1.0101	0.360324
CYP2B6	KHV	*1/*9	36	36.3636	0.144503
CYP2B6	KHV	*2/*2	2	2.0202	0.0396761	significant
CYP2B6	KHV	*2/*9	4	4.0404	0.083755
CYP2B6	KHV	*9/*9	2	2.0202	0.74599
CYP2B6	SAS	*1/*1	108	22.0859	1.01132e-35	significant
CYP2B6	SAS	*1/*10	1	0.204499	1
CYP2B6	SAS	*1/*2	22	4.49898	0.213045
CYP2B6	SAS	*1/*22	12	2.45399	0.000820465	significant
CYP2B6	SAS	*1/*5	38	7.77096	1.75424e-09	significant
CYP2B6	SAS	*1/*9	175	35.7873	0.0305492	significant
CYP2B6	SAS	*11/*5	1	0.204499	1
CYP2B6	SAS	*2/*2	1	0.204499	1
CYP2B6	SAS	*2/*5	4	0.817996	0.132449
CYP2B6	SAS	*2/*9	14	2.86299	0.16002
CYP2B6	SAS	*22/*5	2	0.408998	0.504962
CYP2B6	SAS	*22/*9	4	0.817996	0.132449
CYP2B6	SAS	*23/*9	1	0.204499	1
CYP2B6	SAS	*5/*5	1	0.204499	1
CYP2B6	SAS	*5/*9	31	6.33947	1.32399e-08	significant
CYP2B6	SAS	*8/*9	1	0.204499	1
CYP2B6	SAS	*9/*9	73	14.9284	1.99151e-09	significant
CYP2B6	SKR	*1/*1	250	63.1313
CYP2B6	SKR	*1/*2	11	2.77778
CYP2B6	SKR	*1/*23	2	0.505051
CYP2B6	SKR	*1/*5	1	0.252525
CYP2B6	SKR	*1/*9	114	28.7879
CYP2B6	SKR	*2/*9	5	1.26263
CYP2B6	SKR	*9/*9	13	3.28283
CYP2C19	AFR	*1/*1	170	25.7186	0.134556
CYP2C19	AFR	*1/*10	1	0.151286	1
CYP2C19	AFR	*1/*13	16	2.42057	0.000917586	significant
CYP2C19	AFR	*1/*15	5	0.75643	0.163608
CYP2C19	AFR	*1/*17	166	25.1135	2.86655e-38	significant
CYP2C19	AFR	*1/*2	110	16.6415	4.68952e-07	significant
CYP2C19	AFR	*1/*24	1	0.151286	1
CYP2C19	AFR	*1/*3	1	0.151286	4.76393e-20	significant
CYP2C19	AFR	*1/*35	19	2.87443	0.846823
CYP2C19	AFR	*1/*38	2	0.302572	1.15892e-10	significant
CYP2C19	AFR	*1/*39	9	1.36157	0.0308573	significant
CYP2C19	AFR	*1/*8	1	0.151286	1
CYP2C19	AFR	*1/*9	8	1.21029	0.0284355	significant
CYP2C19	AFR	*10/*2	1	0.151286	1
CYP2C19	AFR	*13/*17	6	0.907716	0.0893863
CYP2C19	AFR	*13/*2	3	0.453858	0.296476
CYP2C19	AFR	*13/*35	1	0.151286	1
CYP2C19	AFR	*15/*17	2	0.302572	0.530984
CYP2C19	AFR	*15/*2	3	0.453858	0.296476
CYP2C19	AFR	*15/*35	1	0.151286	1
CYP2C19	AFR	*16/*35	1	0.151286	1
CYP2C19	AFR	*17/*17	34	5.14372	1.50096e-07	significant
CYP2C19	AFR	*17/*2	55	8.32073	3.19284e-12	significant
CYP2C19	AFR	*17/*3	1	0.151286	1
CYP2C19	AFR	*17/*35	6	0.907716	0.0893863
CYP2C19	AFR	*17/*38	1	0.151286	1
CYP2C19	AFR	*17/*39	1	0.151286	1
CYP2C19	AFR	*17/*9	4	0.605144	0.303214
CYP2C19	AFR	*2/*2	23	3.47958	0.00761151	significant
CYP2C19	AFR	*2/*35	5	0.75643	0.163608
CYP2C19	AFR	*2/*39	1	0.151286	1
CYP2C19	AFR	*2/*9	1	0.151286	1
CYP2C19	AFR	*22/*3	1	0.151286	1
CYP2C19	AFR	*35/*35	1	0.151286	1
CYP2C19	AMR	*1/*1	189	54.4669	1.56263e-11	significant
CYP2C19	AMR	*1/*10	1	0.288184	0.467026
CYP2C19	AMR	*1/*17	54	15.562	1.29063e-19	significant
CYP2C19	AMR	*1/*2	54	15.562	3.51111e-06	significant
CYP2C19	AMR	*1/*38	18	5.18732	0.360165
CYP2C19	AMR	*1/*4	2	0.576369	0.217777
CYP2C19	AMR	*13/*17	1	0.288184	0.467026
CYP2C19	AMR	*13/*9	1	0.288184	0.467026
CYP2C19	AMR	*17/*17	6	1.72911	0.0101382	significant
CYP2C19	AMR	*17/*2	10	2.88184	0.000460236	significant
CYP2C19	AMR	*17/*22	1	0.288184	0.467026
CYP2C19	AMR	*17/*38	5	1.44092	0.0218771	significant
CYP2C19	AMR	*2/*2	3	0.864553	5.69447e-06	significant
CYP2C19	AMR	*2/*35	1	0.288184	0.467026
CYP2C19	AMR	*2/*38	1	0.288184	0.00397936	significant
CYP2C19	CDX	*1/*1	36	38.7097	0.109247
CYP2C19	CDX	*1/*17	1	1.07527	0.190184
CYP2C19	CDX	*1/*2	32	34.4086	0.454517
CYP2C19	CDX	*1/*3	7	7.52688	0.273013
CYP2C19	CDX	*1/*38	3	3.22581	0.236919
CYP2C19	CDX	*17/*3	2	2.15054	0.0358544	significant
CYP2C19	CDX	*2/*2	5	5.37634	0.652383
CYP2C19	CDX	*2/*3	5	5.37634	0.799027
CYP2C19	CDX	*2/*38	2	2.15054	1
CYP2C19	CHB	*1/*1	29	28.1553	0.808748
CYP2C19	CHB	*1/*17	1	0.970874	0.206413
CYP2C19	CHB	*1/*2	45	43.6893	0.00976789	significant
CYP2C19	CHB	*1/*3	3	2.91262	0.00514585	significant
CYP2C19	CHB	*1/*38	5	4.85437	0.510144
CYP2C19	CHB	*1/*4	1	0.970874	0.206413
CYP2C19	CHB	*17/*2	3	2.91262	0.00859157	significant
CYP2C19	CHB	*17/*3	1	0.970874	0.206413
CYP2C19	CHB	*2/*2	7	6.79612	1
CYP2C19	CHB	*2/*3	4	3.8835	0.798086
CYP2C19	CHB	*2/*38	3	2.91262	1
CYP2C19	CHB	*3/*38	1	0.970874	0.500998
CYP2C19	CHS	*1/*1	26	24.7619	0.333349
CYP2C19	CHS	*1/*17	2	1.90476	0.0435928	significant
CYP2C19	CHS	*1/*2	51	48.5714	0.00049101	significant
CYP2C19	CHS	*1/*3	6	5.71429	0.0750129
CYP2C19	CHS	*1/*38	4	3.80952	0.268608
CYP2C19	CHS	*2/*2	8	7.61905	1
CYP2C19	CHS	*2/*3	4	3.80952	0.798131
CYP2C19	CHS	*2/*38	3	2.85714	1
CYP2C19	CHS	*38/*38	1	0.952381	0.506962
CYP2C19	EAS	*1/*1	163	32.3413	0.470081
CYP2C19	EAS	*1/*17	6	1.19048	0.0375405	significant
CYP2C19	EAS	*1/*2	200	39.6825	0.00316992	significant
CYP2C19	EAS	*1/*3	28	5.55556	0.000932098	significant
CYP2C19	EAS	*1/*38	20	3.96825	0.0511976
CYP2C19	EAS	*1/*4	1	0.198413	1
CYP2C19	EAS	*17/*2	5	0.992063	0.070851
CYP2C19	EAS	*17/*3	3	0.595238	0.259978
CYP2C19	EAS	*17/*38	1	0.198413	1
CYP2C19	EAS	*2/*2	38	7.53968	1
CYP2C19	EAS	*2/*3	20	3.96825	0.515097
CYP2C19	EAS	*2/*38	14	2.77778	0.843369
CYP2C19	EAS	*3/*3	1	0.198413	0.32563
CYP2C19	EAS	*3/*38	3	0.595238	1
CYP2C19	EAS	*38/*38	1	0.198413	0.585489
CYP2C19	EUR	*1/*1	145	28.827	0.712548
CYP2C19	EUR	*1/*17	134	26.6402	2.25756e-38	significant
CYP2C19	EUR	*1/*2	92	18.2903	4.96409e-05	significant
CYP2C19	EUR	*1/*38	43	8.54871	0.456065
CYP2C19	EUR	*1/*4	1	0.198807	1
CYP2C19	EUR	*1/*8	2	0.397614	0.506534
CYP2C19	EUR	*17/*17	22	4.37376	2.62127e-06	significant
CYP2C19	EUR	*17/*2	32	6.36183	7.34387e-09	significant
CYP2C19	EUR	*17/*38	14	2.7833	0.000447905	significant
CYP2C19	EUR	*17/*8	1	0.198807	1
CYP2C19	EUR	*2/*2	6	1.19284	2.21309e-06	significant
CYP2C19	EUR	*2/*38	10	1.98807	0.385891
CYP2C19	EUR	*38/*38	1	0.198807	0.585753
CYP2C19	JPT	*1/*1	34	32.6923	0.633055
CYP2C19	JPT	*1/*2	36	34.6154	0.40466
CYP2C19	JPT	*1/*3	6	5.76923	0.075476
CYP2C19	JPT	*1/*38	5	4.80769	0.509688
CYP2C19	JPT	*17/*2	1	0.961538	0.208
CYP2C19	JPT	*2/*2	11	10.5769	0.308994
CYP2C19	JPT	*2/*3	5	4.80769	1
CYP2C19	JPT	*2/*38	3	2.88462	1
CYP2C19	JPT	*3/*3	1	0.961538	1
CYP2C19	JPT	*3/*38	2	1.92308	0.192615
CYP2C19	KHV	*1/*1	38	38.3838	0.117615
CYP2C19	KHV	*1/*17	2	2.0202	0.0396761	significant
CYP2C19	KHV	*1/*2	36	36.3636	0.228101
CYP2C19	KHV	*1/*3	6	6.06061	0.104017
CYP2C19	KHV	*1/*38	3	3.0303	0.167625
CYP2C19	KHV	*17/*2	1	1.0101	0.2
CYP2C19	KHV	*17/*38	1	1.0101	0.2
CYP2C19	KHV	*2/*2	7	7.07071	1
CYP2C19	KHV	*2/*3	2	2.0202	0.276412
CYP2C19	KHV	*2/*38	3	3.0303	1
CYP2C19	SAS	*1/*1	69	14.1104	9.4072e-09	significant
CYP2C19	SAS	*1/*17	61	12.4744	3.56762e-17	significant
CYP2C19	SAS	*1/*2	117	23.9264	0.046778	significant
CYP2C19	SAS	*1/*3	2	0.408998	3.20324e-15	significant
CYP2C19	SAS	*1/*34	2	0.408998	0.504962
CYP2C19	SAS	*1/*38	41	8.38446	0.529064
CYP2C19	SAS	*1/*8	1	0.204499	1
CYP2C19	SAS	*17/*17	12	2.45399	0.000820465	significant
CYP2C19	SAS	*17/*2	31	6.33947	1.32399e-08	significant
CYP2C19	SAS	*17/*3	2	0.408998	0.504962
CYP2C19	SAS	*17/*34	3	0.613497	0.257443
CYP2C19	SAS	*17/*38	12	2.45399	0.000820465	significant
CYP2C19	SAS	*2/*2	74	15.1329	0.000310999	significant
CYP2C19	SAS	*2/*3	6	1.22699	0.00101429	significant
CYP2C19	SAS	*2/*34	5	1.02249	0.0687186
CYP2C19	SAS	*2/*38	43	8.79346	0.000385967	significant
CYP2C19	SAS	*3/*38	2	0.408998	1
CYP2C19	SAS	*34/*38	3	0.613497	0.257443
CYP2C19	SAS	*38/*38	3	0.613497	1
CYP2C19	SKR	*1/*1	119	30.0505
CYP2C19	SKR	*1/*2	119	30.0505
CYP2C19	SKR	*1/*3	47	11.8687
CYP2C19	SKR	*1/*35	10	2.52525
CYP2C19	SKR	*1/*38	28	7.07071
CYP2C19	SKR	*2/*2	29	7.32323
CYP2C19	SKR	*2/*3	20	5.05051
CYP2C19	SKR	*2/*38	12	3.0303
CYP2C19	SKR	*3/*3	3	0.757576
CYP2C19	SKR	*3/*35	1	0.252525
CYP2C19	SKR	*3/*38	2	0.505051
CYP2C19	SKR	*35/*35	1	0.252525
CYP2C19	SKR	*35/*38	3	0.757576
CYP2C19	SKR	*38/*38	2	0.505051
CYP2C9	AFR	*1/*1	429	64.9017	1.39011e-19	significant
CYP2C9	AFR	*1/*11	23	3.47958	2.74882e-05	significant
CYP2C9	AFR	*1/*2	9	1.36157	0.0308573	significant
CYP2C9	AFR	*1/*3	2	0.302572	3.43599e-13	significant
CYP2C9	AFR	*1/*31	2	0.302572	0.530984
CYP2C9	AFR	*1/*5	15	2.26929	0.00173002	significant
CYP2C9	AFR	*1/*6	10	1.51286	0.0164597	significant
CYP2C9	AFR	*1/*73	1	0.151286	1
CYP2C9	AFR	*1/*8	60	9.07716	2.78877e-13	significant
CYP2C9	AFR	*1/*9	84	12.708	1.17136e-18	significant
CYP2C9	AFR	*11/*11	1	0.151286	1
CYP2C9	AFR	*11/*2	1	0.151286	1
CYP2C9	AFR	*11/*5	2	0.302572	0.530984
CYP2C9	AFR	*11/*9	4	0.605144	0.303214
CYP2C9	AFR	*2/*9	1	0.151286	1
CYP2C9	AFR	*3/*5	1	0.151286	1
CYP2C9	AFR	*5/*6	1	0.151286	1
CYP2C9	AFR	*5/*8	3	0.453858	0.296476
CYP2C9	AFR	*8/*9	7	1.059	0.049845	significant
CYP2C9	AFR	*9/*9	5	0.75643	0.163608
CYP2C9	AMR	*1/*1	253	72.9107	1.47269e-08	significant
CYP2C9	AMR	*1/*11	1	0.288184	0.467026
CYP2C9	AMR	*1/*12	1	0.288184	0.467026
CYP2C9	AMR	*1/*2	60	17.2911	7.40965e-22	significant
CYP2C9	AMR	*1/*3	23	6.62824	0.336497
CYP2C9	AMR	*1/*5	1	0.288184	0.467026
CYP2C9	AMR	*1/*61	1	0.288184	0.467026
CYP2C9	AMR	*1/*8	1	0.288184	0.467026
CYP2C9	AMR	*2/*2	1	0.288184	0.467026
CYP2C9	AMR	*2/*3	3	0.864553	0.101394
CYP2C9	AMR	*2/*44	1	0.288184	0.467026
CYP2C9	AMR	*2/*61	1	0.288184	0.467026
CYP2C9	CDX	*1/*1	86	92.4731	0.447026
CYP2C9	CDX	*1/*13	1	1.07527	1
CYP2C9	CDX	*1/*14	1	1.07527	0.190184
CYP2C9	CDX	*1/*3	5	5.37634	0.396635
CYP2C9	CHB	*1/*1	92	89.3204	1
CYP2C9	CHB	*1/*16	1	0.970874	0.206413
CYP2C9	CHB	*1/*29	1	0.970874	1
CYP2C9	CHB	*1/*3	8	7.76699	1
CYP2C9	CHB	*1/*33	1	0.970874	0.206413
CYP2C9	CHS	*1/*1	93	88.5714	0.861318
CYP2C9	CHS	*1/*2	1	0.952381	0.209581
CYP2C9	CHS	*1/*29	1	0.952381	1
CYP2C9	CHS	*1/*3	8	7.61905	0.845159
CYP2C9	CHS	*1/*44	1	0.952381	0.209581
CYP2C9	CHS	*3/*3	1	0.952381	0.375569
CYP2C9	EAS	*1/*1	461	91.4683	0.25448
CYP2C9	EAS	*1/*13	3	0.595238	0.705655
CYP2C9	EAS	*1/*14	1	0.198413	1
CYP2C9	EAS	*1/*16	1	0.198413	1
CYP2C9	EAS	*1/*2	1	0.198413	1
CYP2C9	EAS	*1/*29	2	0.396825	0.413629
CYP2C9	EAS	*1/*3	31	6.15079	0.194325
CYP2C9	EAS	*1/*33	1	0.198413	1
CYP2C9	EAS	*1/*44	1	0.198413	1
CYP2C9	EAS	*29/*3	1	0.198413	1
CYP2C9	EAS	*3/*3	1	0.198413	1
CYP2C9	EUR	*1/*1	318	63.2207	7.34067e-20	significant
CYP2C9	EUR	*1/*11	2	0.397614	0.506534
CYP2C9	EUR	*1/*12	3	0.596421	0.259801
CYP2C9	EUR	*1/*2	92	18.2903	1.39541e-25	significant
CYP2C9	EUR	*1/*29	1	0.198807	0.175598
CYP2C9	EUR	*1/*3	61	12.1272	0.100994
CYP2C9	EUR	*1/*45	1	0.198807	1
CYP2C9	EUR	*1/*8	2	0.397614	0.506534
CYP2C9	EUR	*2/*2	11	2.18688	0.00171427	significant
CYP2C9	EUR	*2/*3	10	1.98807	0.00314722	significant
CYP2C9	EUR	*2/*9	1	0.198807	1
CYP2C9	EUR	*3/*3	1	0.198807	1
CYP2C9	JPT	*1/*1	99	95.1923	0.0634593
CYP2C9	JPT	*1/*13	1	0.961538	1
CYP2C9	JPT	*1/*3	4	3.84615	0.143661
CYP2C9	KHV	*1/*1	91	91.9192	0.466396
CYP2C9	KHV	*1/*13	1	1.0101	1
CYP2C9	KHV	*1/*3	6	6.06061	0.537075
CYP2C9	KHV	*29/*3	1	1.0101	0.2
CYP2C9	SAS	*1/*1	336	68.7117	1.06623e-13	significant
CYP2C9	SAS	*1/*14	14	2.86299	0.000441174	significant
CYP2C9	SAS	*1/*2	26	5.31697	1.65837e-07	significant
CYP2C9	SAS	*1/*3	90	18.4049	2.49233e-05	significant
CYP2C9	SAS	*1/*63	1	0.204499	1
CYP2C9	SAS	*1/*66	4	0.817996	0.132449
CYP2C9	SAS	*1/*7	1	0.204499	1
CYP2C9	SAS	*1/*8	1	0.204499	1
CYP2C9	SAS	*11/*14	1	0.204499	1
CYP2C9	SAS	*14/*3	5	1.02249	0.0687186
CYP2C9	SAS	*2/*2	1	0.204499	1
CYP2C9	SAS	*2/*3	6	1.22699	0.035926	significant
CYP2C9	SAS	*3/*3	3	0.613497	0.632424
CYP2C9	SKR	*1/*1	353	89.1414
CYP2C9	SKR	*1/*13	4	1.0101
CYP2C9	SKR	*1/*29	4	1.0101
CYP2C9	SKR	*1/*3	34	8.58586
CYP2C9	SKR	*3/*3	1	0.252525
CYP3A5	AFR	*1/*1	205	31.0136	5.89801e-27	significant
CYP3A5	AFR	*1/*3	128	19.3646	2.2728e-10	significant
CYP3A5	AFR	*1/*6	106	16.0363	1.1321e-23	significant
CYP3A5	AFR	*1/*7	80	12.1029	8.2786e-18	significant
CYP3A5	AFR	*3/*3	24	3.63086	9.26708e-92	significant
CYP3A5	AFR	*3/*6	36	5.44629	4.38688e-08	significant
CYP3A5	AFR	*3/*7	26	3.93343	4.93114e-06	significant
CYP3A5	AFR	*6/*6	17	2.57186	0.000496605	significant
CYP3A5	AFR	*6/*7	28	4.23601	2.79211e-06	significant
CYP3A5	AFR	*7/*7	11	1.66415	0.0089159	significant
CYP3A5	AMR	*1/*1	15	4.32277	0.729566
CYP3A5	AMR	*1/*3	89	25.6484	0.000685689	significant
CYP3A5	AMR	*1/*6	4	1.15274	0.0471347	significant
CYP3A5	AMR	*3/*3	226	65.1297	0.0416401	significant
CYP3A5	AMR	*3/*6	11	3.17003	0.000211596	significant
CYP3A5	AMR	*3/*7	1	0.288184	0.467026
CYP3A5	AMR	*6/*7	1	0.288184	0.467026
CYP3A5	CDX	*1/*1	9	9.67742	0.138773
CYP3A5	CDX	*1/*3	40	43.0108	0.343939
CYP3A5	CDX	*3/*3	44	47.3118	0.0821673
CYP3A5	CHB	*1/*1	12	11.6505	0.0224099	significant
CYP3A5	CHB	*1/*3	40	38.835	0.819779
CYP3A5	CHB	*3/*3	51	49.5146	0.14897
CYP3A5	CHS	*1/*1	8	7.61905	0.338377
CYP3A5	CHS	*1/*3	41	39.0476	0.820923
CYP3A5	CHS	*3/*3	56	53.3333	0.440469
CYP3A5	EAS	*1/*1	40	7.93651	0.105689
CYP3A5	EAS	*1/*3	209	41.4683	0.217438
CYP3A5	EAS	*3/*3	255	50.5952	0.0433199	significant
CYP3A5	EUR	*1/*1	2	0.397614	6.96324e-06	significant
CYP3A5	EUR	*1/*3	50	9.94036	4.05005e-23	significant
CYP3A5	EUR	*3/*3	448	89.0656	1.30205e-27	significant
CYP3A5	EUR	*3/*6	3	0.596421	0.259801
CYP3A5	JPT	*1/*1	4	3.84615	0.79807
CYP3A5	JPT	*1/*3	45	43.2692	0.308523
CYP3A5	JPT	*3/*3	55	52.8846	0.436722
CYP3A5	KHV	*1/*1	7	7.07071	0.457474
CYP3A5	KHV	*1/*3	43	43.4343	0.299179
CYP3A5	KHV	*3/*3	49	49.4949	0.174308
CYP3A5	SAS	*1/*1	59	12.0654	0.000222367	significant
CYP3A5	SAS	*1/*3	207	42.3313	0.147584
CYP3A5	SAS	*3/*3	223	45.6033	0.000436322	significant
CYP3A5	SKR	*1/*1	20	5.05051
CYP3A5	SKR	*1/*3	148	37.3737
CYP3A5	SKR	*3/*3	228	57.5758
CYP4F2	AFR	*1/*1	353	53.4039	0.0014755	significant
CYP4F2	AFR	*1/*2	182	27.534	2.05549e-42	significant
CYP4F2	AFR	*1/*3	73	11.0439	5.87177e-34	significant
CYP4F2	AFR	*2/*2	24	3.63086	1.51745e-05	significant
CYP4F2	AFR	*2/*3	22	3.32829	5.09698e-05	significant
CYP4F2	AFR	*3/*3	7	1.059	9.10118e-16	significant
CYP4F2	AMR	*1/*1	192	55.3314	0.00119621	significant
CYP4F2	AMR	*1/*2	8	2.30548	0.00216694	significant
CYP4F2	AMR	*1/*3	124	35.7349	0.0202177	significant
CYP4F2	AMR	*2/*2	1	0.288184	0.467026
CYP4F2	AMR	*2/*3	3	0.864553	0.101394
CYP4F2	AMR	*3/*3	19	5.4755	0.000889937	significant
CYP4F2	CDX	*1/*1	59	63.4409	0.000504928	significant
CYP4F2	CDX	*1/*3	31	33.3333	0.062195
CYP4F2	CDX	*3/*3	3	3.22581	0.00835508	significant
CYP4F2	CHB	*1/*1	62	60.1942	0.00266132	significant
CYP4F2	CHB	*1/*3	37	35.9223	0.146226
CYP4F2	CHB	*3/*3	4	3.8835	0.0115452	significant
CYP4F2	CHS	*1/*1	66	62.8571	0.000408678	significant
CYP4F2	CHS	*1/*3	36	34.2857	0.0755218
CYP4F2	CHS	*3/*3	3	2.85714	0.00216511	significant
CYP4F2	EAS	*1/*1	315	62.5	9.32807e-09	significant
CYP4F2	EAS	*1/*3	162	32.1429	0.000234488	significant
CYP4F2	EAS	*3/*3	27	5.35714	0.000164716	significant
CYP4F2	EUR	*1/*1	261	51.8887	0.0106115	significant
CYP4F2	EUR	*1/*3	192	38.171	0.075585
CYP4F2	EUR	*3/*3	50	9.94036	0.239803
CYP4F2	JPT	*1/*1	66	63.4615	0.000258513	significant
CYP4F2	JPT	*1/*3	28	26.9231	0.00160371	significant
CYP4F2	JPT	*3/*3	10	9.61538	0.498267
CYP4F2	KHV	*1/*1	62	62.6263	0.000686818	significant
CYP4F2	KHV	*1/*3	30	30.303	0.0122678	significant
CYP4F2	KHV	*3/*3	7	7.07071	0.158097
CYP4F2	SAS	*1/*1	172	35.1738	0.0153448	significant
CYP4F2	SAS	*1/*2	2	0.408998	0.504962
CYP4F2	SAS	*1/*3	224	45.8078	0.635125
CYP4F2	SAS	*2/*3	2	0.408998	0.504962
CYP4F2	SAS	*3/*3	89	18.2004	0.0257179	significant
CYP4F2	SKR	*1/*1	171	43.1818
CYP4F2	SKR	*1/*3	175	44.1919
CYP4F2	SKR	*3/*3	50	12.6263
DPYD	AFR	*1/*1	100	15.1286	9.26538e-12	significant
DPYD	AFR	*1/*S10	193	29.1982	2.38658e-21	significant
DPYD	AFR	*1/*S113	1	0.151286	1
DPYD	AFR	*1/*S161	1	0.151286	1
DPYD	AFR	*1/*S17	1	0.151286	1
DPYD	AFR	*1/*S18	12	1.81543	0.00492597	significant
DPYD	AFR	*1/*S20	4	0.605144	0.655917
DPYD	AFR	*1/*S21	18	2.72315	0.000274743	significant
DPYD	AFR	*1/*S22	1	0.151286	2.08128e-21	significant
DPYD	AFR	*1/*S3	1	0.151286	1
DPYD	AFR	*1/*S32	1	0.151286	1
DPYD	AFR	*1/*S5	1	0.151286	1
DPYD	AFR	*1/*S6	75	11.3464	5.74758e-11	significant
DPYD	AFR	*1/*S7	5	0.75643	0.0161052	significant
DPYD	AFR	*1/*S82	7	1.059	0.049845	significant
DPYD	AFR	*1/*S84	3	0.453858	0.296476
DPYD	AFR	*1/*S86	1	0.151286	1
DPYD	AFR	*1/*S99	1	0.151286	1
DPYD	AFR	*S10/*S10	81	12.2542	8.44756e-18	significant
DPYD	AFR	*S10/*S166	1	0.151286	1
DPYD	AFR	*S10/*S18	7	1.059	0.049845	significant
DPYD	AFR	*S10/*S20	1	0.151286	1
DPYD	AFR	*S10/*S21	8	1.21029	0.0284355	significant
DPYD	AFR	*S10/*S22	3	0.453858	1
DPYD	AFR	*S10/*S24	1	0.151286	1
DPYD	AFR	*S10/*S32	1	0.151286	1
DPYD	AFR	*S10/*S39	1	0.151286	1
DPYD	AFR	*S10/*S45	1	0.151286	1
DPYD	AFR	*S10/*S53	1	0.151286	1
DPYD	AFR	*S10/*S6	65	9.83359	1.61338e-08	significant
DPYD	AFR	*S10/*S63	1	0.151286	1
DPYD	AFR	*S10/*S7	8	1.21029	0.0284355	significant
DPYD	AFR	*S10/*S75	1	0.151286	1
DPYD	AFR	*S10/*S82	6	0.907716	0.0893863
DPYD	AFR	*S10/*S84	2	0.302572	0.530984
DPYD	AFR	*S16/*S18	1	0.151286	1
DPYD	AFR	*S18/*S6	9	1.36157	0.0308573	significant
DPYD	AFR	*S18/*S7	1	0.151286	1
DPYD	AFR	*S20/*S21	1	0.151286	1
DPYD	AFR	*S20/*S84	1	0.151286	1
DPYD	AFR	*S21/*S6	5	0.75643	0.163608
DPYD	AFR	*S36/*S6	1	0.151286	1
DPYD	AFR	*S5/*S6	1	0.151286	1
DPYD	AFR	*S5/*S84	1	0.151286	1
DPYD	AFR	*S53/*S6	1	0.151286	1
DPYD	AFR	*S6/*S6	15	2.26929	0.00130555	significant
DPYD	AFR	*S6/*S7	2	0.302572	0.530984
DPYD	AFR	*S6/*S75	2	0.302572	0.530984
DPYD	AFR	*S6/*S82	1	0.151286	1
DPYD	AFR	*S6/*S84	2	0.302572	0.530984
DPYD	AFR	*S6/*S86	2	0.302572	0.530984
DPYD	AMR	*1/*1	69	19.8847	4.69617e-05	significant
DPYD	AMR	*1/*S10	48	13.8329	0.000764667	significant
DPYD	AMR	*1/*S103	1	0.288184	0.467026
DPYD	AMR	*1/*S16	1	0.288184	0.467026
DPYD	AMR	*1/*S17	1	0.288184	0.467026
DPYD	AMR	*1/*S20	2	0.576369	0.601405
DPYD	AMR	*1/*S22	9	2.59366	2.04016e-07	significant
DPYD	AMR	*1/*S27	1	0.288184	0.467026
DPYD	AMR	*1/*S5	4	1.15274	0.0471347	significant
DPYD	AMR	*1/*S6	79	22.7666	0.150653
DPYD	AMR	*1/*S7	14	4.03458	0.416157
DPYD	AMR	*S10/*S10	13	3.7464	4.45105e-05	significant
DPYD	AMR	*S10/*S20	3	0.864553	0.101394
DPYD	AMR	*S10/*S22	9	2.59366	0.0289785	significant
DPYD	AMR	*S10/*S27	1	0.288184	0.467026
DPYD	AMR	*S10/*S31	1	0.288184	0.467026
DPYD	AMR	*S10/*S5	1	0.288184	0.467026
DPYD	AMR	*S10/*S6	25	7.20461	0.000138507	significant
DPYD	AMR	*S10/*S7	4	1.15274	0.0471347	significant
DPYD	AMR	*S10/*S83	1	0.288184	0.467026
DPYD	AMR	*S16/*S6	2	0.576369	0.217777
DPYD	AMR	*S16/*S7	1	0.288184	0.467026
DPYD	AMR	*S17/*S6	1	0.288184	0.467026
DPYD	AMR	*S18/*S7	2	0.576369	0.217777
DPYD	AMR	*S20/*S6	3	0.864553	0.101394
DPYD	AMR	*S20/*S7	1	0.288184	0.467026
DPYD	AMR	*S22/*S22	1	0.288184	0.128947
DPYD	AMR	*S22/*S6	8	2.30548	0.00309912	significant
DPYD	AMR	*S22/*S7	3	0.864553	0.344293
DPYD	AMR	*S3/*S6	1	0.288184	0.467026
DPYD	AMR	*S32/*S6	1	0.288184	0.467026
DPYD	AMR	*S5/*S6	3	0.864553	0.101394
DPYD	AMR	*S6/*S6	27	7.78098	0.472734
DPYD	AMR	*S6/*S7	6	1.72911	0.0101382	significant
DPYD	CDX	*1/*1	27	29.0323	0.462219
DPYD	CDX	*1/*S10	10	10.7527	0.176398
DPYD	CDX	*1/*S22	5	5.37634	0.0459018	significant
DPYD	CDX	*1/*S6	32	34.4086	0.203949
DPYD	CDX	*1/*S68	1	1.07527	0.190184
DPYD	CDX	*S10/*S10	3	3.22581	0.00669969	significant
DPYD	CDX	*S10/*S6	2	2.15054	0.651015
DPYD	CDX	*S175/*S6	1	1.07527	0.190184
DPYD	CDX	*S22/*S22	1	1.07527	1
DPYD	CDX	*S22/*S6	4	4.30108	0.483848
DPYD	CDX	*S6/*S6	6	6.45161	1
DPYD	CDX	*S6/*S7	1	1.07527	0.190184
DPYD	CHB	*1/*1	36	34.9515	0.815052
DPYD	CHB	*1/*S10	6	5.82524	1
DPYD	CHB	*1/*S22	9	8.73786	0.309226
DPYD	CHB	*1/*S6	39	37.8641	0.0522201
DPYD	CHB	*S10/*S22	2	1.94175	0.190128
DPYD	CHB	*S10/*S6	2	1.94175	0.67166
DPYD	CHB	*S22/*S22	1	0.970874	1
DPYD	CHB	*S22/*S6	2	1.94175	0.0607822
DPYD	CHB	*S6/*S6	6	5.82524	1
DPYD	CHS	*1/*1	40	38.0952	0.358056
DPYD	CHS	*1/*S10	10	9.52381	0.280693
DPYD	CHS	*1/*S22	12	11.4286	0.867949
DPYD	CHS	*1/*S44	1	0.952381	0.209581
DPYD	CHS	*1/*S6	20	19.0476	0.0802478
DPYD	CHS	*1/*S7	3	2.85714	1
DPYD	CHS	*S10/*S22	1	0.952381	0.506962
DPYD	CHS	*S10/*S6	1	0.952381	1
DPYD	CHS	*S102/*S6	1	0.952381	0.209581
DPYD	CHS	*S20/*S6	1	0.952381	0.209581
DPYD	CHS	*S22/*S22	1	0.952381	1
DPYD	CHS	*S22/*S6	2	1.90476	0.0611512
DPYD	CHS	*S6/*S6	12	11.4286	0.0916406
DPYD	EAS	*1/*1	166	32.9365	0.943137
DPYD	EAS	*1/*S10	37	7.34127	0.597123
DPYD	EAS	*1/*S20	1	0.198413	1
DPYD	EAS	*1/*S22	51	10.119	0.243653
DPYD	EAS	*1/*S44	1	0.198413	1
DPYD	EAS	*1/*S56	1	0.198413	1
DPYD	EAS	*1/*S6	144	28.5714	0.76527
DPYD	EAS	*1/*S67	1	0.198413	1
DPYD	EAS	*1/*S68	1	0.198413	1
DPYD	EAS	*1/*S7	6	1.19048	0.0900489
DPYD	EAS	*S10/*S10	4	0.793651	0.134992
DPYD	EAS	*S10/*S22	5	0.992063	0.474761
DPYD	EAS	*S10/*S6	16	3.1746	0.130202
DPYD	EAS	*S102/*S6	1	0.198413	1
DPYD	EAS	*S174/*S20	1	0.198413	1
DPYD	EAS	*S175/*S6	1	0.198413	1
DPYD	EAS	*S20/*S6	1	0.198413	1
DPYD	EAS	*S22/*S22	4	0.793651	0.349323
DPYD	EAS	*S22/*S6	15	2.97619	0.00677897	significant
DPYD	EAS	*S22/*S7	1	0.198413	1
DPYD	EAS	*S27/*S6	1	0.198413	1
DPYD	EAS	*S6/*S6	43	8.53175	0.25288
DPYD	EAS	*S6/*S7	2	0.396825	0.506652
DPYD	EUR	*1/*1	132	26.2425	0.0222693	significant
DPYD	EUR	*1/*S10	90	17.8926	1.22157e-07	significant
DPYD	EUR	*1/*S136	1	0.198807	1
DPYD	EUR	*1/*S15	1	0.198807	1
DPYD	EUR	*1/*S16	16	3.18091	0.00012029	significant
DPYD	EUR	*1/*S17	5	0.994036	0.0707022
DPYD	EUR	*1/*S20	15	2.98211	0.00154849	significant
DPYD	EUR	*1/*S22	8	1.59046	8.62311e-12	significant
DPYD	EUR	*1/*S3	4	0.795229	0.134815
DPYD	EUR	*1/*S5	15	2.98211	0.000231544	significant
DPYD	EUR	*1/*S59	1	0.198807	1
DPYD	EUR	*1/*S6	80	15.9046	2.50352e-05	significant
DPYD	EUR	*1/*S7	13	2.58449	1
DPYD	EUR	*1/*S86	1	0.198807	1
DPYD	EUR	*S10/*S10	14	2.7833	0.000447905	significant
DPYD	EUR	*S10/*S16	2	0.397614	0.506534
DPYD	EUR	*S10/*S17	1	0.198807	1
DPYD	EUR	*S10/*S20	2	0.397614	0.506534
DPYD	EUR	*S10/*S22	1	0.198807	0.585753
DPYD	EUR	*S10/*S3	1	0.198807	1
DPYD	EUR	*S10/*S41	1	0.198807	1
DPYD	EUR	*S10/*S5	3	0.596421	0.259801
DPYD	EUR	*S10/*S6	22	4.37376	0.0188288	significant
DPYD	EUR	*S10/*S7	6	1.19284	0.0374276	significant
DPYD	EUR	*S16/*S17	1	0.198807	1
DPYD	EUR	*S16/*S5	1	0.198807	1
DPYD	EUR	*S16/*S6	2	0.397614	0.506534
DPYD	EUR	*S16/*S7	2	0.397614	0.506534
DPYD	EUR	*S20/*S20	2	0.397614	0.506534
DPYD	EUR	*S20/*S5	1	0.198807	1
DPYD	EUR	*S20/*S6	4	0.795229	0.134815
DPYD	EUR	*S20/*S7	1	0.198807	1
DPYD	EUR	*S22/*S6	2	0.397614	9.40469e-09	significant
DPYD	EUR	*S22/*S7	1	0.198807	1
DPYD	EUR	*S5/*S5	1	0.198807	1
DPYD	EUR	*S5/*S6	9	1.78926	0.00579855	significant
DPYD	EUR	*S6/*S6	23	4.57256	0.295765
DPYD	EUR	*S6/*S7	17	3.37972	6.28157e-05	significant
DPYD	EUR	*S7/*S7	1	0.198807	1
DPYD	JPT	*1/*1	35	33.6538	1
DPYD	JPT	*1/*S10	3	2.88462	0.232817
DPYD	JPT	*1/*S22	16	15.3846	0.514666
DPYD	JPT	*1/*S56	1	0.961538	0.208
DPYD	JPT	*1/*S6	27	25.9615	0.805178
DPYD	JPT	*1/*S67	1	0.961538	0.208
DPYD	JPT	*1/*S7	1	0.961538	0.474503
DPYD	JPT	*S10/*S10	1	0.961538	0.208
DPYD	JPT	*S10/*S6	4	3.84615	0.228058
DPYD	JPT	*S22/*S6	4	3.84615	0.269556
DPYD	JPT	*S22/*S7	1	0.961538	0.373066
DPYD	JPT	*S27/*S6	1	0.961538	0.208
DPYD	JPT	*S6/*S6	9	8.65385	0.386035
DPYD	KHV	*1/*1	28	28.2828	0.400494
DPYD	KHV	*1/*S10	8	8.08081	0.503819
DPYD	KHV	*1/*S20	1	1.0101	0.360324
DPYD	KHV	*1/*S22	9	9.09091	0.389024
DPYD	KHV	*1/*S6	26	26.2626	0.899704
DPYD	KHV	*1/*S7	2	2.0202	1
DPYD	KHV	*S10/*S22	2	2.0202	0.180175
DPYD	KHV	*S10/*S6	7	7.07071	0.00628427	significant
DPYD	KHV	*S174/*S20	1	1.0101	0.2
DPYD	KHV	*S22/*S22	1	1.0101	1
DPYD	KHV	*S22/*S6	3	3.0303	0.167625
DPYD	KHV	*S6/*S6	10	10.101	0.191624
DPYD	KHV	*S6/*S7	1	1.0101	0.2
DPYD	SAS	*1/*1	137	28.0164	0.0913495
DPYD	SAS	*1/*S10	123	25.1534	1.27523e-14	significant
DPYD	SAS	*1/*S11	1	0.204499	1
DPYD	SAS	*1/*S156	2	0.408998	0.504962
DPYD	SAS	*1/*S158	1	0.204499	1
DPYD	SAS	*1/*S16	10	2.04499	0.00284638	significant
DPYD	SAS	*1/*S17	1	0.204499	1
DPYD	SAS	*1/*S20	10	2.04499	0.0277524	significant
DPYD	SAS	*1/*S22	11	2.24949	8.65327e-10	significant
DPYD	SAS	*1/*S3	5	1.02249	0.0687186
DPYD	SAS	*1/*S5	2	0.408998	0.504962
DPYD	SAS	*1/*S6	45	9.20245	8.14575e-13	significant
DPYD	SAS	*1/*S7	38	7.77096	0.00106539	significant
DPYD	SAS	*1/*S70	1	0.204499	1
DPYD	SAS	*S10/*S10	17	3.47648	5.85257e-05	significant
DPYD	SAS	*S10/*S16	2	0.408998	0.504962
DPYD	SAS	*S10/*S162	1	0.204499	1
DPYD	SAS	*S10/*S173	1	0.204499	1
DPYD	SAS	*S10/*S20	2	0.408998	0.504962
DPYD	SAS	*S10/*S22	6	1.22699	0.308516
DPYD	SAS	*S10/*S31	1	0.204499	1
DPYD	SAS	*S10/*S38	1	0.204499	1
DPYD	SAS	*S10/*S5	3	0.613497	0.257443
DPYD	SAS	*S10/*S6	17	3.47648	0.0883434
DPYD	SAS	*S10/*S66	3	0.613497	0.257443
DPYD	SAS	*S10/*S7	15	3.06748	0.000224345	significant
DPYD	SAS	*S16/*S16	1	0.204499	1
DPYD	SAS	*S16/*S6	2	0.408998	0.504962
DPYD	SAS	*S16/*S7	3	0.613497	0.257443
DPYD	SAS	*S177/*S22	1	0.204499	1
DPYD	SAS	*S20/*S6	1	0.204499	1
DPYD	SAS	*S20/*S7	1	0.204499	1
DPYD	SAS	*S22/*S22	2	0.408998	0.149235
DPYD	SAS	*S22/*S6	1	0.204499	1.63627e-09	significant
DPYD	SAS	*S22/*S66	1	0.204499	1
DPYD	SAS	*S22/*S7	1	0.204499	1
DPYD	SAS	*S3/*S3	1	0.204499	1
DPYD	SAS	*S3/*S6	1	0.204499	1
DPYD	SAS	*S6/*S6	3	0.613497	8.34597e-07	significant
DPYD	SAS	*S6/*S66	1	0.204499	1
DPYD	SAS	*S6/*S7	7	1.43149	0.0189094	significant
DPYD	SAS	*S66/*S7	1	0.204499	1
DPYD	SAS	*S7/*S7	5	1.02249	0.0687186
DPYD	SKR	*1/*1	132	33.3333
DPYD	SKR	*1/*S10	25	6.31313
DPYD	SKR	*1/*S20	1	0.252525
DPYD	SKR	*1/*S22	50	12.6263
DPYD	SKR	*1/*S6	109	27.5253
DPYD	SKR	*1/*S7	11	2.77778
DPYD	SKR	*S10/*S22	2	0.505051
DPYD	SKR	*S10/*S6	6	1.51515
DPYD	SKR	*S22/*S22	6	1.51515
DPYD	SKR	*S22/*S6	28	7.07071
DPYD	SKR	*S22/*S7	1	0.252525
DPYD	SKR	*S6/*S6	25	6.31313
G6PD	AFR	*1/*1	357	54.0091	5.43801e-78	significant
G6PD	AFR	*1/*185	3	0.453858	0.296476
G6PD	AFR	*1/*2	149	22.5416	6.42843e-34	significant
G6PD	AFR	*1/*26	1	0.151286	1
G6PD	AFR	*1/*3	104	15.7337	4.61277e-23	significant
G6PD	AFR	*1/*5	6	0.907716	0.0893863
G6PD	AFR	*1/*9	1	0.151286	1
G6PD	AFR	*2/*2	13	1.96672	0.00278014	significant
G6PD	AFR	*2/*3	14	2.118	0.00160144	significant
G6PD	AFR	*2/*5	4	0.605144	0.303214
G6PD	AFR	*2/*7	1	0.151286	1
G6PD	AFR	*3/*3	8	1.21029	0.0284355	significant
G6PD	AMR	*1/*1	332	95.6772	9.30257e-06	significant
G6PD	AMR	*1/*2	6	1.72911	0.0101382	significant
G6PD	AMR	*1/*3	7	2.01729	0.0046908	significant
G6PD	AMR	*1/*5	2	0.576369	0.217777
G6PD	CDX	*1/*1	80	86.0215	2.07672e-10	significant
G6PD	CDX	*1/*156	1	1.07527	0.190184
G6PD	CDX	*1/*171	1	1.07527	0.190184
G6PD	CDX	*1/*28	4	4.30108	0.00124068	significant
G6PD	CDX	*1/*51	3	3.22581	0.00669969	significant
G6PD	CDX	*1/*8	4	4.30108	0.00124068	significant
G6PD	CHB	*1/*1	102	99.0291	0.206413
G6PD	CHB	*1/*8	1	0.970874	0.206413
G6PD	CHS	*1/*1	103	98.0952	0.0435928	significant
G6PD	CHS	*1/*21	1	0.952381	0.209581
G6PD	CHS	*1/*28	1	0.952381	0.209581
G6PD	EAS	*1/*1	482	95.6349	2.66025e-06	significant
G6PD	EAS	*1/*156	1	0.198413	1
G6PD	EAS	*1/*171	2	0.396825	0.506652
G6PD	EAS	*1/*21	1	0.198413	1
G6PD	EAS	*1/*28	5	0.992063	0.070851
G6PD	EAS	*1/*49	1	0.198413	1
G6PD	EAS	*1/*51	6	1.19048	0.0375405	significant
G6PD	EAS	*1/*8	6	1.19048	0.0375405	significant
G6PD	EUR	*1/*1	499	99.2048	0.134815
G6PD	EUR	*1/*168	1	0.198807	1
G6PD	EUR	*1/*2	3	0.596421	0.259801
G6PD	JPT	*1/*1	103	99.0385	0.208
G6PD	JPT	*1/*49	1	0.961538	0.208
G6PD	KHV	*1/*1	94	94.9495	0.000294715	significant
G6PD	KHV	*1/*171	1	1.0101	0.2
G6PD	KHV	*1/*51	3	3.0303	0.00780646	significant
G6PD	KHV	*1/*8	1	1.0101	0.2
G6PD	SAS	*1/*1	470	96.1145	1.54911e-05	significant
G6PD	SAS	*1/*10	3	0.613497	0.257443
G6PD	SAS	*1/*155	1	0.204499	1
G6PD	SAS	*1/*179	6	1.22699	0.035926	significant
G6PD	SAS	*1/*22	1	0.204499	1
G6PD	SAS	*1/*29	8	1.63599	0.0100115	significant
G6PD	SKR	*1/*1	396	100
IFNL3	AFR	*1/*1	135	20.4236	2.14652e-173	significant
IFNL3	AFR	*1/*S3	317	47.9576	2.90844e-82	significant
IFNL3	AFR	*S3/*S3	209	31.6188	1.02961e-49	significant
IFNL3	AMR	*1/*1	130	37.464	8.19487e-96	significant
IFNL3	AMR	*1/*S3	159	45.8213	2.97707e-64	significant
IFNL3	AMR	*S3/*S3	58	16.7147	4.17113e-21	significant
IFNL3	CDX	*1/*1	75	80.6452	2.50386e-14	significant
IFNL3	CDX	*1/*S3	17	18.2796	1.55503e-13	significant
IFNL3	CDX	*S3/*S3	1	1.07527	0.190184
IFNL3	CHB	*1/*1	89	86.4078	1.21503e-10	significant
IFNL3	CHB	*1/*S3	14	13.5922	1.21503e-10	significant
IFNL3	CHS	*1/*1	93	88.5714	4.26913e-09	significant
IFNL3	CHS	*1/*S3	12	11.4286	4.26913e-09	significant
IFNL3	EAS	*1/*1	417	82.7381	5.71839e-24	significant
IFNL3	EAS	*1/*S3	84	16.6667	2.66086e-23	significant
IFNL3	EAS	*S3/*S3	3	0.595238	0.259978
IFNL3	EUR	*1/*1	246	48.9066	6.62409e-83	significant
IFNL3	EUR	*1/*S3	209	41.5507	5.04452e-64	significant
IFNL3	EUR	*S3/*S3	48	9.54274	3.57384e-13	significant
IFNL3	JPT	*1/*1	81	77.8846	2.49114e-17	significant
IFNL3	JPT	*1/*S3	22	21.1538	1.45215e-16	significant
IFNL3	JPT	*S3/*S3	1	0.961538	0.208
IFNL3	KHV	*1/*1	79	79.798	1.9733e-15	significant
IFNL3	KHV	*1/*S3	19	19.1919	1.17412e-14	significant
IFNL3	KHV	*S3/*S3	1	1.0101	0.2
IFNL3	SAS	*1/*1	294	60.1227	2.03708e-60	significant
IFNL3	SAS	*1/*S3	176	35.9918	1.23988e-53	significant
IFNL3	SAS	*S3/*S3	19	3.88548	1.54911e-05	significant
IFNL3	SKR	*1/*1	396	100
NAT2	AFR	*1/*1	7	1.059	5.81711e-74	significant
NAT2	AFR	*1/*12	10	1.51286	0.0613022
NAT2	AFR	*1/*13	24	3.63086	0.000195647	significant
NAT2	AFR	*1/*14	17	2.57186	0.000496605	significant
NAT2	AFR	*1/*5	53	8.01815	0.000852636	significant
NAT2	AFR	*1/*6	23	3.47958	8.05301e-28	significant
NAT2	AFR	*1/*7	7	1.059	1.20695e-18	significant
NAT2	AFR	*12/*12	7	1.059	0.406229
NAT2	AFR	*12/*13	17	2.57186	0.000496605	significant
NAT2	AFR	*12/*14	21	3.177	9.66743e-05	significant
NAT2	AFR	*12/*5	46	6.95915	4.05535e-10	significant
NAT2	AFR	*12/*6	28	4.23601	2.23672e-05	significant
NAT2	AFR	*12/*7	3	0.453858	1
NAT2	AFR	*13/*13	9	1.36157	0.0308573	significant
NAT2	AFR	*13/*14	15	2.26929	0.00173002	significant
NAT2	AFR	*13/*5	35	5.29501	8.01225e-08	significant
NAT2	AFR	*13/*6	50	7.5643	3.66667e-11	significant
NAT2	AFR	*13/*7	2	0.302572	0.530984
NAT2	AFR	*14/*14	7	1.059	0.049845	significant
NAT2	AFR	*14/*5	29	4.38729	1.49854e-06	significant
NAT2	AFR	*14/*6	33	4.99244	2.88483e-07	significant
NAT2	AFR	*14/*7	7	1.059	0.049845	significant
NAT2	AFR	*5/*5	62	9.37973	8.68321e-14	significant
NAT2	AFR	*5/*6	92	13.9183	2.26963e-14	significant
NAT2	AFR	*5/*7	7	1.059	0.270568
NAT2	AFR	*6/*6	38	5.74887	0.190144
NAT2	AFR	*6/*7	12	1.81543	0.045697	significant
NAT2	AMR	*1/*1	43	12.3919	1.41679e-20	significant
NAT2	AMR	*1/*12	4	1.15274	0.190664
NAT2	AMR	*1/*13	2	0.576369	0.601405
NAT2	AMR	*1/*5	80	23.0548	1.67948e-17	significant
NAT2	AMR	*1/*6	31	8.93372	5.65454e-10	significant
NAT2	AMR	*1/*7	25	7.20461	0.00213941	significant
NAT2	AMR	*12/*14	1	0.288184	0.467026
NAT2	AMR	*12/*5	3	0.864553	0.101394
NAT2	AMR	*12/*7	4	1.15274	0.190664
NAT2	AMR	*13/*6	2	0.576369	0.217777
NAT2	AMR	*14/*5	1	0.288184	0.467026
NAT2	AMR	*5/*5	52	14.9856	7.0951e-19	significant
NAT2	AMR	*5/*6	46	13.2565	1.98909e-11	significant
NAT2	AMR	*5/*7	17	4.89914	2.98544e-05	significant
NAT2	AMR	*6/*6	13	3.7464	1
NAT2	AMR	*6/*7	14	4.03458	1
NAT2	AMR	*7/*7	9	2.59366	0.310822
NAT2	CDX	*1/*1	25	26.8817	0.0048	significant
NAT2	CDX	*1/*5	3	3.22581	1
NAT2	CDX	*1/*6	17	18.2796	0.141243
NAT2	CDX	*1/*7	15	16.129	0.629799
NAT2	CDX	*5/*6	3	3.22581	0.180413
NAT2	CDX	*5/*7	3	3.22581	0.0230767	significant
NAT2	CDX	*6/*6	5	5.37634	0.558348
NAT2	CDX	*6/*7	12	12.9032	0.00239679	significant
NAT2	CDX	*7/*7	10	10.7527	0.000117717	significant
NAT2	CHB	*1/*1	38	36.8932	0.313499
NAT2	CHB	*1/*10	1	0.970874	0.206413
NAT2	CHB	*1/*5	2	1.94175	0.744633
NAT2	CHB	*1/*6	20	19.4175	0.161493
NAT2	CHB	*1/*7	25	24.2718	0.0242512	significant
NAT2	CHB	*5/*6	3	2.91262	0.371103
NAT2	CHB	*5/*7	1	0.970874	0.370548
NAT2	CHB	*6/*6	5	4.85437	0.579491
NAT2	CHB	*6/*7	8	7.76699	0.123623
NAT2	CHS	*1/*1	28	26.6667	0.00335401	significant
NAT2	CHS	*1/*12	1	0.952381	0.375569
NAT2	CHS	*1/*13	2	1.90476	0.112782
NAT2	CHS	*1/*5	3	2.85714	1
NAT2	CHS	*1/*6	25	23.8095	0.706641
NAT2	CHS	*1/*7	19	18.0952	0.359796
NAT2	CHS	*13/*6	1	0.952381	0.209581
NAT2	CHS	*5/*6	5	4.7619	0.0379592	significant
NAT2	CHS	*6/*6	6	5.71429	0.410718
NAT2	CHS	*6/*7	10	9.52381	0.0433107	significant
NAT2	CHS	*7/*7	5	4.7619	0.0581728
NAT2	EAS	*1/*1	152	30.1587	0.00011403	significant
NAT2	EAS	*1/*10	1	0.198413	1
NAT2	EAS	*1/*12	1	0.198413	1
NAT2	EAS	*1/*13	3	0.595238	0.634934
NAT2	EAS	*1/*5	16	3.1746	1
NAT2	EAS	*1/*6	113	22.4206	0.183172
NAT2	EAS	*1/*7	86	17.0635	0.312436
NAT2	EAS	*12/*6	1	0.198413	1
NAT2	EAS	*13/*6	1	0.198413	1
NAT2	EAS	*5/*5	1	0.198413	1
NAT2	EAS	*5/*6	15	2.97619	0.11019
NAT2	EAS	*5/*7	5	0.992063	0.237404
NAT2	EAS	*6/*6	40	7.93651	0.0111984	significant
NAT2	EAS	*6/*7	48	9.52381	0.00155872	significant
NAT2	EAS	*7/*7	21	4.16667	0.0285994	significant
NAT2	EUR	*1/*1	33	6.56064	2.08033e-39	significant
NAT2	EUR	*1/*12	1	0.198807	1
NAT2	EUR	*1/*5	104	20.6759	6.90458e-17	significant
NAT2	EUR	*1/*6	65	12.9225	5.0428e-07	significant
NAT2	EUR	*1/*7	4	0.795229	3.11123e-17	significant
NAT2	EUR	*11/*5	1	0.198807	1
NAT2	EUR	*12/*5	1	0.198807	1
NAT2	EUR	*12/*6	1	0.198807	1
NAT2	EUR	*12/*7	1	0.198807	1
NAT2	EUR	*13/*7	1	0.198807	1
NAT2	EUR	*14/*5	1	0.198807	1
NAT2	EUR	*5/*5	108	21.4712	2.28277e-30	significant
NAT2	EUR	*5/*6	117	23.2604	3.05839e-26	significant
NAT2	EUR	*5/*7	12	2.38569	0.00882258	significant
NAT2	EUR	*6/*6	48	9.54274	0.000873843	significant
NAT2	EUR	*6/*7	5	0.994036	0.00325584	significant
NAT2	JPT	*1/*1	45	43.2692	0.911867
NAT2	JPT	*1/*5	2	1.92308	0.744411
NAT2	JPT	*1/*6	28	26.9231	0.90088
NAT2	JPT	*1/*7	10	9.61538	0.257412
NAT2	JPT	*5/*6	2	1.92308	0.639168
NAT2	JPT	*6/*6	9	8.65385	0.0659075
NAT2	JPT	*6/*7	5	4.80769	0.783237
NAT2	JPT	*7/*7	3	2.88462	0.402504
NAT2	KHV	*1/*1	16	16.1616	4.39472e-07	significant
NAT2	KHV	*1/*13	1	1.0101	0.360324
NAT2	KHV	*1/*5	6	6.06061	0.223743
NAT2	KHV	*1/*6	23	23.2323	0.607532
NAT2	KHV	*1/*7	17	17.1717	0.528473
NAT2	KHV	*12/*6	1	1.0101	0.360324
NAT2	KHV	*5/*5	1	1.0101	0.2
NAT2	KHV	*5/*6	2	2.0202	0.631323
NAT2	KHV	*5/*7	1	1.0101	0.360324
NAT2	KHV	*6/*6	15	15.1515	0.000137139	significant
NAT2	KHV	*6/*7	13	13.1313	0.00154942	significant
NAT2	KHV	*7/*7	3	3.0303	0.392484
NAT2	SAS	*1/*1	24	4.90798	2.85886e-44	significant
NAT2	SAS	*1/*12	5	1.02249	0.232682
NAT2	SAS	*1/*5	66	13.4969	1.63226e-08	significant
NAT2	SAS	*1/*6	72	14.7239	2.16797e-05	significant
NAT2	SAS	*1/*7	13	2.65849	7.13476e-11	significant
NAT2	SAS	*12/*5	9	1.84049	0.00532707	significant
NAT2	SAS	*12/*6	2	0.408998	1
NAT2	SAS	*13/*5	1	0.204499	1
NAT2	SAS	*5/*5	63	12.8834	9.31403e-18	significant
NAT2	SAS	*5/*6	116	23.7219	1.43429e-26	significant
NAT2	SAS	*5/*7	21	4.29448	4.02003e-05	significant
NAT2	SAS	*6/*6	65	13.2924	4.55141e-07	significant
NAT2	SAS	*6/*7	31	6.33947	0.135
NAT2	SAS	*7/*7	1	0.204499	0.0495134	significant
NAT2	SKR	*1/*1	169	42.6768
NAT2	SKR	*1/*12	1	0.252525
NAT2	SKR	*1/*13	1	0.252525
NAT2	SKR	*1/*5	12	3.0303
NAT2	SKR	*1/*6	104	26.2626
NAT2	SKR	*1/*7	57	14.3939
NAT2	SKR	*12/*12	7	1.76768
NAT2	SKR	*12/*6	1	0.252525
NAT2	SKR	*12/*7	1	0.252525
NAT2	SKR	*5/*6	5	1.26263
NAT2	SKR	*5/*7	1	0.252525
NAT2	SKR	*6/*6	15	3.78788
NAT2	SKR	*6/*7	16	4.0404
NAT2	SKR	*7/*7	6	1.51515
NUDT15	AFR	*1/*1	657	99.3949	7.28611e-36	significant
NUDT15	AFR	*1/*15	1	0.151286	1
NUDT15	AFR	*1/*3	1	0.151286	8.39502e-18	significant
NUDT15	AFR	*1/*6	2	0.302572	0.110039
NUDT15	AMR	*1/*1	312	89.9135	5.08832e-06	significant
NUDT15	AMR	*1/*2	24	6.91643	0.886907
NUDT15	AMR	*1/*3	3	0.864553	3.35426e-09	significant
NUDT15	AMR	*1/*4	5	1.44092	0.0218771	significant
NUDT15	AMR	*1/*6	1	0.288184	0.222984
NUDT15	AMR	*2/*3	2	0.576369	1
NUDT15	CDX	*1/*1	80	86.0215	0.0879751
NUDT15	CDX	*1/*2	4	4.30108	0.36482
NUDT15	CDX	*1/*3	3	3.22581	0.0271109	significant
NUDT15	CDX	*1/*5	2	2.15054	1
NUDT15	CDX	*1/*6	3	3.22581	0.180413
NUDT15	CDX	*3/*3	1	1.07527	0.344514
NUDT15	CHB	*1/*1	73	70.8738	0.193841
NUDT15	CHB	*1/*2	6	5.82524	0.828323
NUDT15	CHB	*1/*3	16	15.534	0.169563
NUDT15	CHB	*1/*5	3	2.91262	0.718898
NUDT15	CHB	*1/*6	2	1.94175	0.637563
NUDT15	CHB	*2/*3	2	1.94175	0.190128
NUDT15	CHB	*3/*6	1	0.970874	0.206413
NUDT15	CHS	*1/*1	68	64.7619	0.0110189	significant
NUDT15	CHS	*1/*2	9	8.57143	0.67928
NUDT15	CHS	*1/*3	15	14.2857	0.301107
NUDT15	CHS	*1/*5	6	5.71429	0.0989241
NUDT15	CHS	*1/*6	2	1.90476	0.640788
NUDT15	CHS	*2/*3	3	2.85714	0.0645835
NUDT15	CHS	*3/*3	2	1.90476	0.112782
NUDT15	EAS	*1/*1	390	77.381	1
NUDT15	EAS	*1/*2	29	5.75397	0.342692
NUDT15	EAS	*1/*3	49	9.72222	0.658093
NUDT15	EAS	*1/*4	1	0.198413	1
NUDT15	EAS	*1/*5	13	2.57937	0.830661
NUDT15	EAS	*1/*6	12	2.38095	0.324171
NUDT15	EAS	*2/*3	5	0.992063	0.474761
NUDT15	EAS	*2/*5	1	0.198413	1
NUDT15	EAS	*3/*3	3	0.595238	0.634934
NUDT15	EAS	*3/*6	1	0.198413	1
NUDT15	EUR	*1/*1	498	99.006	2.1279e-28	significant
NUDT15	EUR	*1/*3	2	0.397614	1.03665e-13	significant
NUDT15	EUR	*1/*6	3	0.596421	0.310784
NUDT15	JPT	*1/*1	87	83.6538	0.224536
NUDT15	JPT	*1/*2	6	5.76923	0.671322
NUDT15	JPT	*1/*3	7	6.73077	0.271254
NUDT15	JPT	*1/*4	1	0.961538	0.208
NUDT15	JPT	*1/*5	2	1.92308	1
NUDT15	JPT	*2/*5	1	0.961538	0.208
NUDT15	KHV	*1/*1	82	82.8283	0.275671
NUDT15	KHV	*1/*2	4	4.0404	0.365885
NUDT15	KHV	*1/*3	8	8.08081	0.576624
NUDT15	KHV	*1/*6	5	5.05051	0.0313222	significant
NUDT15	SAS	*1/*1	421	86.0941	0.00103828	significant
NUDT15	SAS	*1/*3	62	12.6789	0.347421
NUDT15	SAS	*1/*5	1	0.204499	0.00666168	significant
NUDT15	SAS	*1/*6	2	0.408998	0.252614
NUDT15	SAS	*3/*3	3	0.613497	0.632424
NUDT15	SKR	*1/*1	307	77.5253
NUDT15	SKR	*1/*2	29	7.32323
NUDT15	SKR	*1/*3	42	10.6061
NUDT15	SKR	*1/*5	9	2.27273
NUDT15	SKR	*1/*6	5	1.26263
NUDT15	SKR	*2/*3	2	0.505051
NUDT15	SKR	*2/*6	1	0.252525
NUDT15	SKR	*3/*3	1	0.252525
RYR1	AFR	*1/*1	661	100	1
RYR1	AMR	*1/*1	347	100	1
RYR1	CDX	*1/*1	93	100	1
RYR1	CHB	*1/*1	103	100	1
RYR1	CHS	*1/*1	105	100	1
RYR1	EAS	*1/*1	504	100	1
RYR1	EUR	*1/*1	502	99.8012	1
RYR1	EUR	*1/*S17	1	0.198807	1
RYR1	JPT	*1/*1	104	100	1
RYR1	KHV	*1/*1	99	100	1
RYR1	SAS	*1/*1	489	100	1
RYR1	SKR	*1/*1	396	100
SLCO1B1	AFR	*1/*1	16	2.42057	1.82565e-11	significant
SLCO1B1	AFR	*1/*14	16	2.42057	0.000917586	significant
SLCO1B1	AFR	*1/*15	1	0.151286	4.31219e-09	significant
SLCO1B1	AFR	*1/*20	9	1.36157	0.0308573	significant
SLCO1B1	AFR	*1/*27	15	2.26929	0.00173002	significant
SLCO1B1	AFR	*1/*28	1	0.151286	1
SLCO1B1	AFR	*1/*30	2	0.302572	0.530984
SLCO1B1	AFR	*1/*31	12	1.81543	0.00492597	significant
SLCO1B1	AFR	*1/*37	100	15.1286	0.000227567	significant
SLCO1B1	AFR	*1/*41	6	0.907716	0.0893863
SLCO1B1	AFR	*1/*9	1	0.151286	1
SLCO1B1	AFR	*14/*14	3	0.453858	0.296476
SLCO1B1	AFR	*14/*15	1	0.151286	1
SLCO1B1	AFR	*14/*20	3	0.453858	0.296476
SLCO1B1	AFR	*14/*30	3	0.453858	0.296476
SLCO1B1	AFR	*14/*31	4	0.605144	0.303214
SLCO1B1	AFR	*14/*37	43	6.5053	1.27498e-09	significant
SLCO1B1	AFR	*14/*41	3	0.453858	0.296476
SLCO1B1	AFR	*15/*15	1	0.151286	0.0128887	significant
SLCO1B1	AFR	*15/*20	1	0.151286	1
SLCO1B1	AFR	*15/*27	1	0.151286	1
SLCO1B1	AFR	*15/*30	1	0.151286	1
SLCO1B1	AFR	*15/*31	2	0.302572	0.530984
SLCO1B1	AFR	*15/*37	8	1.21029	2.53189e-18	significant
SLCO1B1	AFR	*15/*41	1	0.151286	1
SLCO1B1	AFR	*20/*20	1	0.151286	1
SLCO1B1	AFR	*20/*27	4	0.605144	0.303214
SLCO1B1	AFR	*20/*30	1	0.151286	1
SLCO1B1	AFR	*20/*31	4	0.605144	0.303214
SLCO1B1	AFR	*20/*37	60	9.07716	2.78877e-13	significant
SLCO1B1	AFR	*20/*41	2	0.302572	0.530984
SLCO1B1	AFR	*24/*37	1	0.151286	1
SLCO1B1	AFR	*27/*30	2	0.302572	0.530984
SLCO1B1	AFR	*27/*31	2	0.302572	0.530984
SLCO1B1	AFR	*27/*37	31	4.68986	4.63708e-07	significant
SLCO1B1	AFR	*27/*41	1	0.151286	1
SLCO1B1	AFR	*27/*44	1	0.151286	1
SLCO1B1	AFR	*28/*37	2	0.302572	0.530984
SLCO1B1	AFR	*30/*31	2	0.302572	0.530984
SLCO1B1	AFR	*30/*37	9	1.36157	0.0308573	significant
SLCO1B1	AFR	*31/*31	2	0.302572	0.530984
SLCO1B1	AFR	*31/*37	21	3.177	9.66743e-05	significant
SLCO1B1	AFR	*31/*41	1	0.151286	1
SLCO1B1	AFR	*37/*37	228	34.4932	0.233934
SLCO1B1	AFR	*37/*41	29	4.38729	1.49854e-06	significant
SLCO1B1	AFR	*37/*44	2	0.302572	0.530984
SLCO1B1	AFR	*41/*41	1	0.151286	1
SLCO1B1	AMR	*1/*1	90	25.9366	1.01906e-05	significant
SLCO1B1	AMR	*1/*14	31	8.93372	2.66278e-11	significant
SLCO1B1	AMR	*1/*15	39	11.2392	0.00696527	significant
SLCO1B1	AMR	*1/*20	14	4.03458	2.03651e-05	significant
SLCO1B1	AMR	*1/*27	2	0.576369	0.217777
SLCO1B1	AMR	*1/*37	71	20.4611	0.218455
SLCO1B1	AMR	*1/*4	1	0.288184	0.467026
SLCO1B1	AMR	*1/*41	1	0.288184	0.467026
SLCO1B1	AMR	*1/*5	10	2.88184	0.00386966	significant
SLCO1B1	AMR	*14/*14	6	1.72911	0.0101382	significant
SLCO1B1	AMR	*14/*15	6	1.72911	0.0101382	significant
SLCO1B1	AMR	*14/*20	5	1.44092	0.0218771	significant
SLCO1B1	AMR	*14/*31	1	0.288184	0.467026
SLCO1B1	AMR	*14/*37	11	3.17003	0.000211596	significant
SLCO1B1	AMR	*14/*4	1	0.288184	0.467026
SLCO1B1	AMR	*15/*15	4	1.15274	0.757633
SLCO1B1	AMR	*15/*20	1	0.288184	0.467026
SLCO1B1	AMR	*15/*31	1	0.288184	0.467026
SLCO1B1	AMR	*15/*37	20	5.76369	6.69787e-05	significant
SLCO1B1	AMR	*15/*46	1	0.288184	0.467026
SLCO1B1	AMR	*15/*5	1	0.288184	0.467026
SLCO1B1	AMR	*20/*20	1	0.288184	0.467026
SLCO1B1	AMR	*20/*37	7	2.01729	0.0046908	significant
SLCO1B1	AMR	*20/*5	1	0.288184	0.467026
SLCO1B1	AMR	*27/*37	1	0.288184	0.467026
SLCO1B1	AMR	*37/*37	17	4.89914	4.06684e-30	significant
SLCO1B1	AMR	*37/*46	1	0.288184	0.467026
SLCO1B1	AMR	*37/*5	2	0.576369	0.217777
SLCO1B1	CDX	*1/*1	4	4.30108	0.0173283	significant
SLCO1B1	CDX	*1/*15	3	3.22581	0.443773
SLCO1B1	CDX	*1/*37	25	26.8817	0.689639
SLCO1B1	CDX	*15/*15	1	1.07527	1
SLCO1B1	CDX	*15/*20	3	3.22581	0.00669969	significant
SLCO1B1	CDX	*15/*37	18	19.3548	0.267196
SLCO1B1	CDX	*37/*37	39	41.9355	0.554698
SLCO1B1	CHB	*1/*1	6	5.82524	0.0389197	significant
SLCO1B1	CHB	*1/*15	7	6.79612	0.637602
SLCO1B1	CHB	*1/*37	27	26.2136	0.702989
SLCO1B1	CHB	*14/*37	1	0.970874	0.206413
SLCO1B1	CHB	*15/*15	2	1.94175	0.67166
SLCO1B1	CHB	*15/*37	17	16.5049	0.643632
SLCO1B1	CHB	*29/*37	1	0.970874	0.370548
SLCO1B1	CHB	*37/*37	42	40.7767	0.650423
SLCO1B1	CHS	*1/*1	2	1.90476	0.000309321	significant
SLCO1B1	CHS	*1/*15	6	5.71429	1
SLCO1B1	CHS	*1/*37	27	25.7143	0.800018
SLCO1B1	CHS	*1/*45	1	0.952381	0.209581
SLCO1B1	CHS	*15/*15	3	2.85714	0.404638
SLCO1B1	CHS	*15/*37	12	11.4286	0.433795
SLCO1B1	CHS	*15/*45	1	0.952381	0.209581
SLCO1B1	CHS	*16/*37	1	0.952381	1
SLCO1B1	CHS	*29/*37	1	0.952381	0.375569
SLCO1B1	CHS	*37/*37	48	45.7143	0.178457
SLCO1B1	CHS	*37/*39	2	1.90476	0.0435928	significant
SLCO1B1	CHS	*45/*45	1	0.952381	0.209581
SLCO1B1	EAS	*1/*1	26	5.15873	3.80956e-05	significant
SLCO1B1	EAS	*1/*15	28	5.55556	1
SLCO1B1	EAS	*1/*16	1	0.198413	1
SLCO1B1	EAS	*1/*37	146	28.9683	0.150683
SLCO1B1	EAS	*1/*45	2	0.396825	0.506652
SLCO1B1	EAS	*14/*37	3	0.595238	0.259978
SLCO1B1	EAS	*15/*15	8	1.5873	1
SLCO1B1	EAS	*15/*20	4	0.793651	0.134992
SLCO1B1	EAS	*15/*37	69	13.6905	0.700382
SLCO1B1	EAS	*15/*45	1	0.198413	1
SLCO1B1	EAS	*15/*47	2	0.396825	0.506652
SLCO1B1	EAS	*16/*37	3	0.595238	1
SLCO1B1	EAS	*20/*37	1	0.198413	1
SLCO1B1	EAS	*29/*37	2	0.396825	1
SLCO1B1	EAS	*37/*37	201	39.881	0.630161
SLCO1B1	EAS	*37/*39	2	0.396825	0.506652
SLCO1B1	EAS	*37/*45	2	0.396825	1
SLCO1B1	EAS	*37/*47	2	0.396825	1
SLCO1B1	EAS	*45/*45	1	0.198413	1
SLCO1B1	EUR	*1/*1	160	31.8091	3.2072e-11	significant
SLCO1B1	EUR	*1/*14	88	17.495	2.65063e-24	significant
SLCO1B1	EUR	*1/*15	80	15.9046	7.63018e-07	significant
SLCO1B1	EUR	*1/*19	1	0.198807	1
SLCO1B1	EUR	*1/*20	28	5.5666	1.07292e-07	significant
SLCO1B1	EUR	*1/*37	41	8.15109	1.63149e-11	significant
SLCO1B1	EUR	*1/*46	1	0.198807	1
SLCO1B1	EUR	*1/*5	12	2.38569	0.00882258	significant
SLCO1B1	EUR	*14/*14	9	1.78926	0.00579855	significant
SLCO1B1	EUR	*14/*15	23	4.57256	1.40496e-06	significant
SLCO1B1	EUR	*14/*20	3	0.596421	0.259801
SLCO1B1	EUR	*14/*37	6	1.19284	0.0374276	significant
SLCO1B1	EUR	*14/*46	1	0.198807	1
SLCO1B1	EUR	*14/*5	6	1.19284	0.0374276	significant
SLCO1B1	EUR	*15/*15	6	1.19284	0.773086
SLCO1B1	EUR	*15/*20	7	1.39165	0.0199736	significant
SLCO1B1	EUR	*15/*37	4	0.795229	1.34413e-17	significant
SLCO1B1	EUR	*15/*46	1	0.198807	1
SLCO1B1	EUR	*15/*5	3	0.596421	0.259801
SLCO1B1	EUR	*20/*20	1	0.198807	1
SLCO1B1	EUR	*20/*37	7	1.39165	0.0199736	significant
SLCO1B1	EUR	*20/*5	2	0.397614	0.506534
SLCO1B1	EUR	*37/*37	7	1.39165	1.20665e-52	significant
SLCO1B1	EUR	*37/*5	6	1.19284	0.0374276	significant
SLCO1B1	JPT	*1/*1	10	9.61538	0.40454
SLCO1B1	JPT	*1/*15	7	6.73077	0.639505
SLCO1B1	JPT	*1/*16	1	0.961538	0.208
SLCO1B1	JPT	*1/*37	36	34.6154	0.0457506	significant
SLCO1B1	JPT	*1/*45	1	0.961538	0.208
SLCO1B1	JPT	*15/*15	1	0.961538	1
SLCO1B1	JPT	*15/*37	10	9.61538	0.202079
SLCO1B1	JPT	*15/*47	2	1.92308	0.0429339	significant
SLCO1B1	JPT	*16/*37	2	1.92308	0.27883
SLCO1B1	JPT	*37/*37	30	28.8462	0.0861442
SLCO1B1	JPT	*37/*45	2	1.92308	0.192615
SLCO1B1	JPT	*37/*47	2	1.92308	0.192615
SLCO1B1	KHV	*1/*1	4	4.0404	0.00774845	significant
SLCO1B1	KHV	*1/*15	5	5.05051	1
SLCO1B1	KHV	*1/*37	31	31.3131	0.19898
SLCO1B1	KHV	*14/*37	2	2.0202	0.0396761	significant
SLCO1B1	KHV	*15/*15	1	1.0101	1
SLCO1B1	KHV	*15/*20	1	1.0101	0.2
SLCO1B1	KHV	*15/*37	12	12.1212	0.629085
SLCO1B1	KHV	*20/*37	1	1.0101	0.2
SLCO1B1	KHV	*37/*37	42	42.4242	0.489585
SLCO1B1	SAS	*1/*1	105	21.4724	0.00139816	significant
SLCO1B1	SAS	*1/*14	11	2.24949	0.0015261	significant
SLCO1B1	SAS	*1/*15	12	2.45399	0.0214298	significant
SLCO1B1	SAS	*1/*19	1	0.204499	1
SLCO1B1	SAS	*1/*20	24	4.90798	5.96778e-07	significant
SLCO1B1	SAS	*1/*24	1	0.204499	1
SLCO1B1	SAS	*1/*37	174	35.5828	0.000422434	significant
SLCO1B1	SAS	*1/*5	3	0.613497	0.632424
SLCO1B1	SAS	*14/*14	1	0.204499	1
SLCO1B1	SAS	*14/*20	2	0.408998	0.504962
SLCO1B1	SAS	*14/*37	14	2.86299	0.000441174	significant
SLCO1B1	SAS	*15/*15	2	0.408998	0.149235
SLCO1B1	SAS	*15/*19	1	0.204499	1
SLCO1B1	SAS	*15/*20	1	0.204499	1
SLCO1B1	SAS	*15/*37	19	3.88548	1.51734e-08	significant
SLCO1B1	SAS	*20/*20	2	0.408998	0.504962
SLCO1B1	SAS	*20/*37	14	2.86299	0.000441174	significant
SLCO1B1	SAS	*20/*5	1	0.204499	1
SLCO1B1	SAS	*37/*37	100	20.4499	9.83106e-09	significant
SLCO1B1	SAS	*37/*5	1	0.204499	1
SLCO1B1	SKR	*1/*1	52	13.1313
SLCO1B1	SKR	*1/*15	22	5.55556
SLCO1B1	SKR	*1/*37	97	24.4949
SLCO1B1	SKR	*1/*5	1	0.252525
SLCO1B1	SKR	*15/*15	6	1.51515
SLCO1B1	SKR	*15/*16	1	0.252525
SLCO1B1	SKR	*15/*37	58	14.6465
SLCO1B1	SKR	*16/*37	3	0.757576
SLCO1B1	SKR	*29/*37	1	0.252525
SLCO1B1	SKR	*37/*37	151	38.1313
SLCO1B1	SKR	*37/*45	2	0.505051
SLCO1B1	SKR	*37/*47	2	0.505051
TPMT	AFR	*1/*1	520	78.6687	4.44508e-17	significant
TPMT	AFR	*1/*2	1	0.151286	1
TPMT	AFR	*1/*24	34	5.14372	1.50096e-07	significant
TPMT	AFR	*1/*3A	4	0.605144	0.303214
TPMT	AFR	*1/*3C	69	10.4387	2.87548e-05	significant
TPMT	AFR	*1/*8	24	3.63086	1.51745e-05	significant
TPMT	AFR	*24/*3C	1	0.151286	1
TPMT	AFR	*3C/*3C	6	0.907716	0.26644
TPMT	AFR	*3C/*8	2	0.302572	0.530984
TPMT	AMR	*1/*1	301	86.7435	3.06578e-06	significant
TPMT	AMR	*1/*2	4	1.15274	0.0471347	significant
TPMT	AMR	*1/*24	1	0.288184	0.467026
TPMT	AMR	*1/*3A	25	7.20461	3.3589e-09	significant
TPMT	AMR	*1/*3C	10	2.88184	0.680974
TPMT	AMR	*1/*40	1	0.288184	0.467026
TPMT	AMR	*1/*8	2	0.576369	0.217777
TPMT	AMR	*24/*3C	1	0.288184	0.467026
TPMT	AMR	*3A/*3A	1	0.288184	0.467026
TPMT	AMR	*3A/*3C	1	0.288184	0.467026
TPMT	CDX	*1/*1	87	93.5484	0.258069
TPMT	CDX	*1/*3C	6	6.45161	0.239957
TPMT	CHB	*1/*1	101	98.0583	0.544033
TPMT	CHB	*1/*3C	1	0.970874	0.326837
TPMT	CHB	*1/*6	1	0.970874	0.206413
TPMT	CHS	*1/*1	99	94.2857	0.410718
TPMT	CHS	*1/*3C	6	5.71429	0.397169
TPMT	EAS	*1/*1	481	95.4365	0.619084
TPMT	EAS	*1/*3C	22	4.36508	0.608716
TPMT	EAS	*1/*6	1	0.198413	1
TPMT	EUR	*1/*1	463	92.0477	0.0111662	significant
TPMT	EUR	*1/*12	1	0.198807	1
TPMT	EUR	*1/*16	1	0.198807	1
TPMT	EUR	*1/*2	6	1.19284	0.0374276	significant
TPMT	EUR	*1/*21	1	0.198807	1
TPMT	EUR	*1/*32	1	0.198807	1
TPMT	EUR	*1/*33	1	0.198807	1
TPMT	EUR	*1/*3A	27	5.36779	2.12742e-07	significant
TPMT	EUR	*1/*3C	1	0.198807	8.13751e-05	significant
TPMT	EUR	*16/*3A	1	0.198807	1
TPMT	JPT	*1/*1	100	96.1538	1
TPMT	JPT	*1/*3C	4	3.84615	0.775087
TPMT	KHV	*1/*1	94	94.9495	0.569811
TPMT	KHV	*1/*3C	5	5.05051	0.556498
TPMT	SAS	*1/*1	472	96.5235	0.857313
TPMT	SAS	*1/*3A	4	0.817996	0.132449
TPMT	SAS	*1/*3C	13	2.65849	0.556243
TPMT	SKR	*1/*1	381	96.2121
TPMT	SKR	*1/*3C	14	3.53535
TPMT	SKR	*3C/*3C	1	0.252525
UGT1A1	AFR	*1/*1	161	24.357	8.36678e-36	significant
UGT1A1	AFR	*1/*28	326	49.3192	5.23557e-85	significant
UGT1A1	AFR	*1/*80	21	3.177	9.66743e-05	significant
UGT1A1	AFR	*28/*28	86	13.0106	3.59006e-19	significant
UGT1A1	AFR	*28/*80	66	9.98487	1.31448e-14	significant
UGT1A1	AFR	*6/*80	1	0.151286	1
UGT1A1	AMR	*1/*1	124	35.7349	8.33379e-14	significant
UGT1A1	AMR	*1/*28	168	48.415	9.68169e-69	significant
UGT1A1	AMR	*1/*6	5	1.44092	4.51709e-32	significant
UGT1A1	AMR	*1/*80	1	0.288184	0.467026
UGT1A1	AMR	*28/*28	34	9.79827	2.31555e-12	significant
UGT1A1	AMR	*28/*6	3	0.864553	0.101394
UGT1A1	AMR	*28/*80	12	3.45821	9.71259e-05	significant
UGT1A1	CDX	*1/*1	52	55.914	0.235635
UGT1A1	CDX	*1/*27	3	3.22581	0.130118
UGT1A1	CDX	*1/*28	17	18.2796	1.55503e-13	significant
UGT1A1	CDX	*1/*6	13	13.9785	0.000761042	significant
UGT1A1	CDX	*27/*6	2	2.15054	0.0941637
UGT1A1	CDX	*27/*80	1	1.07527	0.190184
UGT1A1	CDX	*28/*6	4	4.30108	0.00124068	significant
UGT1A1	CDX	*28/*80	1	1.07527	0.190184
UGT1A1	CHB	*1/*1	44	42.7184	0.000292549	significant
UGT1A1	CHB	*1/*27	1	0.970874	1
UGT1A1	CHB	*1/*28	13	12.6214	6.56114e-10	significant
UGT1A1	CHB	*1/*6	34	33.0097	0.812121
UGT1A1	CHB	*28/*6	9	8.73786	5.10497e-07	significant
UGT1A1	CHB	*6/*6	2	1.94175	0.389149
UGT1A1	CHS	*1/*1	57	54.2857	0.114575
UGT1A1	CHS	*1/*27	2	1.90476	0.610209
UGT1A1	CHS	*1/*28	16	15.2381	5.29664e-12	significant
UGT1A1	CHS	*1/*6	21	20	0.0288958	significant
UGT1A1	CHS	*28/*6	4	3.80952	0.00184299	significant
UGT1A1	CHS	*28/*80	1	0.952381	0.209581
UGT1A1	CHS	*6/*6	4	3.80952	1
UGT1A1	EAS	*1/*1	278	55.1587	0.0170546	significant
UGT1A1	EAS	*1/*27	11	2.18254	0.199152
UGT1A1	EAS	*1/*28	76	15.0794	6.533e-21	significant
UGT1A1	EAS	*1/*6	94	18.6508	1.50385e-05	significant
UGT1A1	EAS	*27/*6	2	0.396825	1
UGT1A1	EAS	*27/*80	1	0.198413	1
UGT1A1	EAS	*28/*28	6	1.19048	0.0375405	significant
UGT1A1	EAS	*28/*6	25	4.96032	4.14724e-07	significant
UGT1A1	EAS	*28/*80	2	0.396825	0.506652
UGT1A1	EAS	*6/*6	9	1.78571	0.0284203	significant
UGT1A1	EUR	*1/*1	239	47.5149	3.19908e-06	significant
UGT1A1	EUR	*1/*28	213	42.3459	1.46374e-65	significant
UGT1A1	EUR	*1/*6	5	0.994036	6.61036e-43	significant
UGT1A1	EUR	*28/*28	35	6.95825	1.0392e-09	significant
UGT1A1	EUR	*28/*6	2	0.397614	0.506534
UGT1A1	EUR	*28/*80	9	1.78926	0.00579855	significant
UGT1A1	JPT	*1/*1	56	53.8462	0.0905511
UGT1A1	JPT	*1/*27	1	0.961538	1
UGT1A1	JPT	*1/*28	16	15.3846	4.63764e-12	significant
UGT1A1	JPT	*1/*6	15	14.4231	0.000521225	significant
UGT1A1	JPT	*28/*28	6	5.76923	7.20583e-05	significant
UGT1A1	JPT	*28/*6	8	7.69231	2.8126e-06	significant
UGT1A1	JPT	*6/*6	2	1.92308	0.389209
UGT1A1	KHV	*1/*1	69	69.697	0.241892
UGT1A1	KHV	*1/*27	4	4.0404	0.0547896
UGT1A1	KHV	*1/*28	14	14.1414	7.52149e-11	significant
UGT1A1	KHV	*1/*6	11	11.1111	2.54888e-05	significant
UGT1A1	KHV	*6/*6	1	1.0101	0.142902
UGT1A1	SAS	*1/*1	143	29.2434	5.11111e-24	significant
UGT1A1	SAS	*1/*28	240	49.0798	4.31893e-78	significant
UGT1A1	SAS	*1/*6	10	2.04499	1.0645e-36	significant
UGT1A1	SAS	*28/*28	51	10.4294	3.51483e-14	significant
UGT1A1	SAS	*28/*6	6	1.22699	0.035926	significant
UGT1A1	SAS	*28/*80	38	7.77096	1.08823e-10	significant
UGT1A1	SAS	*6/*80	1	0.204499	1
UGT1A1	SKR	*1/*1	250	63.1313
UGT1A1	SKR	*1/*27	4	1.0101
UGT1A1	SKR	*1/*6	124	31.3131
UGT1A1	SKR	*27/*6	1	0.252525
UGT1A1	SKR	*6/*6	17	4.29293
VKORC1	AFR	*1/*1	582	88.0484	6.22375e-204	significant
VKORC1	AFR	*1/*D36Y	1	0.151286	1
VKORC1	AFR	*1/*S1	66	9.98487	0.0722364
VKORC1	AFR	*1/*V66M	9	1.36157	0.0308573	significant
VKORC1	AFR	*S1/*S1	3	0.453858	7.96962e-211	significant
VKORC1	AMR	*1/*1	121	34.8703	1.05052e-41	significant
VKORC1	AMR	*1/*S1	165	47.5504	1.65067e-24	significant
VKORC1	AMR	*1/*V66M	1	0.288184	0.467026
VKORC1	AMR	*S1/*S1	60	17.2911	4.76521e-84	significant
VKORC1	CDX	*1/*1	3	3.22581	0.0859452
VKORC1	CDX	*1/*S1	27	29.0323	0.000939685	significant
VKORC1	CDX	*S1/*S1	63	67.7419	0.00013335	significant
VKORC1	CHB	*1/*S1	9	8.73786	0.242906
VKORC1	CHB	*S1/*S1	94	91.2621	0.144418
VKORC1	CHS	*1/*1	1	0.952381	1
VKORC1	CHS	*1/*S1	21	20	0.123223
VKORC1	CHS	*S1/*S1	83	79.0476	0.130894
VKORC1	EAS	*1/*1	9	1.78571	0.245755
VKORC1	EAS	*1/*S1	98	19.4444	0.0248493	significant
VKORC1	EAS	*S1/*S1	397	78.7698	0.00901734	significant
VKORC1	EUR	*1/*1	191	37.9722	3.25445e-52	significant
VKORC1	EUR	*1/*D36Y	1	0.198807	1
VKORC1	EUR	*1/*S1	232	46.1233	1.73754e-26	significant
VKORC1	EUR	*S1/*S1	79	15.7058	1.99805e-105	significant
VKORC1	JPT	*1/*S1	20	19.2308	0.163451
VKORC1	JPT	*S1/*S1	84	80.7692	0.224751
VKORC1	KHV	*1/*1	5	5.05051	0.00980818	significant
VKORC1	KHV	*1/*S1	21	21.2121	0.0833506
VKORC1	KHV	*S1/*S1	73	73.7374	0.00664535	significant
VKORC1	SAS	*1/*1	359	73.4151	2.04311e-130	significant
VKORC1	SAS	*1/*S1	118	24.1309	8.18115e-05	significant
VKORC1	SAS	*S1/*S1	12	2.45399	3.82054e-164	significant
VKORC1	SKR	*1/*1	3	0.757576
VKORC1	SKR	*1/*S1	54	13.6364
VKORC1	SKR	*S1/*S1	339	85.6061
