# Supplementary material for: Pharmacogenomic profiling of the South Korean population: Insights and implications for personalized medicine
Source: Front Pharmacol. 2024 Dec 3;15:1476765. doi: 10.3389/fphar.2024.1476765 (PMC11650365; doi:10.3389/fphar.2024.1476765)
Supplement: Supplementary file 11 [file Table8.xlsx]

## Sheet: Sheet1
Supplementary Table S8. Comparison of phenotypes frequencies in core pharmacogenes across global populations and subgroups of East Asians using fisher’s exact test.
gene	population	phenotype	count	percentage	p_value	significancy
ABCG2	AFR	decreased_function	17	2.57186	1.82023e-49	significant
ABCG2	AFR	normal_function	644	97.4281	4.66741e-64	significant
ABCG2	AMR	decreased_function	86	24.7839	0.00109491	significant
ABCG2	AMR	poor_function	6	1.72911	0.000604879	significant
ABCG2	AMR	normal_function	255	73.487	3.626e-06	significant
ABCG2	CDX	decreased_function	34	36.5591	0.904907
ABCG2	CDX	poor_function	3	3.22581	0.236919
ABCG2	CDX	normal_function	56	60.2151	0.641332
ABCG2	CHB	decreased_function	42	40.7767	0.361387
ABCG2	CHB	poor_function	11	10.6796	0.220897
ABCG2	CHB	normal_function	50	48.5437	0.147921
ABCG2	CHS	decreased_function	38	36.1905	1
ABCG2	CHS	poor_function	8	7.61905	0.832762
ABCG2	CHS	normal_function	59	56.1905	0.911912
ABCG2	EAS	decreased_function	213	42.2619	0.0545295
ABCG2	EAS	poor_function	40	7.93651	0.703501
ABCG2	EAS	normal_function	251	49.8016	0.0314973	significant
ABCG2	EUR	decreased_function	83	16.501	4.79216e-11	significant
ABCG2	EUR	poor_function	6	1.19284	4.24809e-06	significant
ABCG2	EUR	normal_function	414	82.3062	1.46259e-16	significant
ABCG2	JPT	decreased_function	51	49.0385	0.0172932	significant
ABCG2	JPT	poor_function	8	7.69231	0.831827
ABCG2	JPT	normal_function	45	43.2692	0.0147893	significant
ABCG2	KHV	decreased_function	48	48.4848	0.0277902	significant
ABCG2	KHV	poor_function	10	10.101	0.297198
ABCG2	KHV	normal_function	41	41.4141	0.00665556	significant
ABCG2	SAS	decreased_function	91	18.6094	1.07825e-08	significant
ABCG2	SAS	poor_function	2	0.408998	2.67392e-08	significant
ABCG2	SAS	normal_function	396	80.9816	1.39322e-14	significant
ABCG2	SKR	decreased_function	142	35.8586
ABCG2	SKR	normal_function	226	57.0707
ABCG2	SKR	poor_function	28	7.07071
CACNA1S	AFR	normal_function	661	100	1
CACNA1S	AMR	normal_function	347	100	1
CACNA1S	CDX	normal_function	93	100	1
CACNA1S	CHB	normal_function	103	100	1
CACNA1S	CHS	normal_function	104	99.0476	0.209581
CACNA1S	CHS	unknown_function	1	0.952381	0.209581
CACNA1S	EAS	normal_function	503	99.8016	1
CACNA1S	EAS	unknown_function	1	0.198413	1
CACNA1S	EUR	normal_function	503	100	1
CACNA1S	JPT	normal_function	104	100	1
CACNA1S	KHV	normal_function	99	100	1
CACNA1S	SAS	normal_function	489	100	1
CACNA1S	SKR	normal_function	396	100
CFTR	AFR	normal_function	636	96.2179	8.56522e-06	significant
CFTR	AFR	unknown_function	25	3.78215	8.56522e-06	significant
CFTR	AMR	normal_function	346	99.7118	0.467026
CFTR	AMR	unknown_function	1	0.288184	0.467026
CFTR	CDX	normal_function	93	100	1
CFTR	CHB	normal_function	103	100	1
CFTR	CHS	normal_function	105	100	1
CFTR	EAS	decreased_function	6	1.19048	0.0375405	significant
CFTR	EAS	normal_function	498	98.8095	0.0375405	significant
CFTR	EUR	decreased_function	1	0.198807	1
CFTR	EUR	normal_function	499	99.2048	0.134815
CFTR	EUR	unknown_function	3	0.596421	0.259801
CFTR	JPT	decreased_function	6	5.76923	7.20583e-05	significant
CFTR	JPT	normal_function	98	94.2308	7.20583e-05	significant
CFTR	KHV	normal_function	99	100	1
CFTR	SAS	decreased_function	2	0.408998	0.504962
CFTR	SAS	normal_function	480	98.1595	0.00532707	significant
CFTR	SAS	unknown_function	7	1.43149	0.0189094	significant
CFTR	SKR	normal_function	396	100
CYP2B6	AFR	intermediate_metabolizer	184	27.8366	1.40773e-27	significant
CYP2B6	AFR	normal_metabolizer	440	66.5658	1.6726e-34	significant
CYP2B6	AFR	poor_metabolizer	8	1.21029	0.0284355	significant
CYP2B6	AFR	ultrarapid_metabolizer	26	3.93343	4.93114e-06	significant
CYP2B6	AFR	unknown_metabolizer	3	0.453858	1
CYP2B6	AMR	intermediate_metabolizer	62	17.8674	1.80286e-11	significant
CYP2B6	AMR	normal_metabolizer	272	78.3862	4.50109e-14	significant
CYP2B6	AMR	ultrarapid_metabolizer	2	0.576369	0.217777
CYP2B6	AMR	unknown_metabolizer	11	3.17003	0.008804	significant
CYP2B6	CDX	intermediate_metabolizer	13	13.9785	0.000234906	significant
CYP2B6	CDX	normal_metabolizer	80	86.0215	0.000599879	significant
CYP2B6	CHB	intermediate_metabolizer	3	2.91262	1
CYP2B6	CHB	normal_metabolizer	98	95.1456	0.579491
CYP2B6	CHB	ultrarapid_metabolizer	2	1.94175	0.0422773	significant
CYP2B6	CHS	intermediate_metabolizer	1	0.952381	0.319399
CYP2B6	CHS	normal_metabolizer	104	99.0476	0.212632
CYP2B6	EAS	intermediate_metabolizer	27	5.35714	0.145328
CYP2B6	EAS	normal_metabolizer	472	93.6508	0.0975277
CYP2B6	EAS	ultrarapid_metabolizer	2	0.396825	0.506652
CYP2B6	EAS	unknown_metabolizer	3	0.595238	1
CYP2B6	EUR	intermediate_metabolizer	29	5.76541	0.0826387
CYP2B6	EUR	normal_metabolizer	454	90.2584	0.000587929	significant
CYP2B6	EUR	ultrarapid_metabolizer	5	0.994036	0.0707022
CYP2B6	EUR	unknown_metabolizer	15	2.98211	0.00609129	significant
CYP2B6	JPT	intermediate_metabolizer	8	7.69231	0.0557893
CYP2B6	JPT	normal_metabolizer	94	90.3846	0.0221904	significant
CYP2B6	JPT	unknown_metabolizer	2	1.92308	0.192615
CYP2B6	KHV	intermediate_metabolizer	2	2.0202	0.74599
CYP2B6	KHV	normal_metabolizer	96	96.9697	1
CYP2B6	KHV	unknown_metabolizer	1	1.0101	0.488778
CYP2B6	SAS	intermediate_metabolizer	74	15.1329	1.14738e-09	significant
CYP2B6	SAS	normal_metabolizer	398	81.3906	1.47368e-12	significant
CYP2B6	SAS	ultrarapid_metabolizer	14	2.86299	0.000441174	significant
CYP2B6	SAS	unknown_metabolizer	3	0.613497	1
CYP2B6	SKR	intermediate_metabolizer	13	3.28283
CYP2B6	SKR	normal_metabolizer	381	96.2121
CYP2B6	SKR	unknown_metabolizer	2	0.505051
CYP2C19	AFR	intermediate_metabolizer	143	21.6339	1.42288e-19	significant
CYP2C19	AFR	normal_metabolizer	268	40.5446	0.363107
CYP2C19	AFR	poor_metabolizer	30	4.53858	2.47179e-07	significant
CYP2C19	AFR	ultrarapid_metabolizer	209	31.6188	1.02961e-49	significant
CYP2C19	AFR	unknown_metabolizer	11	1.66415	0.0089159	significant
CYP2C19	AMR	intermediate_metabolizer	57	16.4265	2.91601e-21	significant
CYP2C19	AMR	normal_metabolizer	220	63.4006	2.28016e-12	significant
CYP2C19	AMR	poor_metabolizer	4	1.15274	9.38e-12	significant
CYP2C19	AMR	ultrarapid_metabolizer	66	19.0202	3.95625e-24	significant
CYP2C19	CDX	intermediate_metabolizer	41	44.086	0.489066
CYP2C19	CDX	normal_metabolizer	41	44.086	0.287431
CYP2C19	CDX	poor_metabolizer	10	10.7527	0.607986
CYP2C19	CDX	ultrarapid_metabolizer	1	1.07527	0.190184
CYP2C19	CHB	intermediate_metabolizer	53	51.4563	0.658868
CYP2C19	CHB	normal_metabolizer	38	36.8932	0.90961
CYP2C19	CHB	poor_metabolizer	11	10.6796	0.512289
CYP2C19	CHB	ultrarapid_metabolizer	1	0.970874	0.206413
CYP2C19	CHS	intermediate_metabolizer	60	57.1429	0.153357
CYP2C19	CHS	normal_metabolizer	31	29.5238	0.137573
CYP2C19	CHS	poor_metabolizer	12	11.4286	0.628579
CYP2C19	CHS	ultrarapid_metabolizer	2	1.90476	0.0435928	significant
CYP2C19	EAS	intermediate_metabolizer	246	48.8095	1
CYP2C19	EAS	normal_metabolizer	192	38.0952	0.890152
CYP2C19	EAS	poor_metabolizer	59	11.7063	0.417972
CYP2C19	EAS	ultrarapid_metabolizer	7	1.38889	0.0200537	significant
CYP2C19	EUR	intermediate_metabolizer	105	20.8748	1.38613e-18	significant
CYP2C19	EUR	normal_metabolizer	222	44.1352	0.056019
CYP2C19	EUR	poor_metabolizer	6	1.19284	2.38764e-14	significant
CYP2C19	EUR	ultrarapid_metabolizer	170	33.7972	4.2048e-50	significant
CYP2C19	JPT	intermediate_metabolizer	47	45.1923	0.581597
CYP2C19	JPT	normal_metabolizer	40	38.4615	0.909717
CYP2C19	JPT	poor_metabolizer	17	16.3462	0.527647
CYP2C19	KHV	intermediate_metabolizer	45	45.4545	0.575716
CYP2C19	KHV	normal_metabolizer	42	42.4242	0.419469
CYP2C19	KHV	poor_metabolizer	9	9.09091	0.310791
CYP2C19	KHV	ultrarapid_metabolizer	3	3.0303	0.00780646	significant
CYP2C19	SAS	intermediate_metabolizer	165	33.7423	7.33625e-06	significant
CYP2C19	SAS	normal_metabolizer	146	29.8569	0.0178924	significant
CYP2C19	SAS	poor_metabolizer	80	16.3599	0.29961
CYP2C19	SAS	ultrarapid_metabolizer	85	17.3824	5.88883e-24	significant
CYP2C19	SAS	unknown_metabolizer	13	2.65849	0.000442045	significant
CYP2C19	SKR	intermediate_metabolizer	193	48.7374
CYP2C19	SKR	normal_metabolizer	149	37.6263
CYP2C19	SKR	poor_metabolizer	54	13.6364
CYP2C9	AFR	intermediate_metabolizer	21	3.177	2.14495e-05	significant
CYP2C9	AFR	normal_metabolizer	639	96.6717	1.76456e-05	significant
CYP2C9	AFR	unknown_metabolizer	1	0.151286	1
CYP2C9	AMR	intermediate_metabolizer	29	8.35735	0.608563
CYP2C9	AMR	normal_metabolizer	318	91.6427	0.524976
CYP2C9	CDX	intermediate_metabolizer	6	6.45161	0.423422
CYP2C9	CDX	normal_metabolizer	87	93.5484	0.424725
CYP2C9	CHB	intermediate_metabolizer	9	8.73786	1
CYP2C9	CHB	normal_metabolizer	94	91.2621	0.85221
CYP2C9	CHS	intermediate_metabolizer	8	7.61905	0.703711
CYP2C9	CHS	normal_metabolizer	96	91.4286	0.852278
CYP2C9	CHS	poor_metabolizer	1	0.952381	0.375569
CYP2C9	EAS	intermediate_metabolizer	36	7.14286	0.221385
CYP2C9	EAS	normal_metabolizer	467	92.6587	0.185998
CYP2C9	EAS	poor_metabolizer	1	0.198413	1
CYP2C9	EUR	intermediate_metabolizer	83	16.501	0.00303405	significant
CYP2C9	EUR	normal_metabolizer	419	83.3002	0.00327207	significant
CYP2C9	EUR	poor_metabolizer	1	0.198807	1
CYP2C9	JPT	intermediate_metabolizer	5	4.80769	0.167244
CYP2C9	JPT	normal_metabolizer	99	95.1923	0.12171
CYP2C9	KHV	intermediate_metabolizer	8	8.08081	0.846423
CYP2C9	KHV	normal_metabolizer	91	91.9192	0.70344
CYP2C9	SAS	intermediate_metabolizer	103	21.0634	3.20001e-06	significant
CYP2C9	SAS	normal_metabolizer	377	77.0961	2.30281e-07	significant
CYP2C9	SAS	poor_metabolizer	3	0.613497	0.632424
CYP2C9	SAS	unknown_metabolizer	6	1.22699	0.035926	significant
CYP2C9	SKR	intermediate_metabolizer	38	9.59596
CYP2C9	SKR	normal_metabolizer	357	90.1515
CYP2C9	SKR	poor_metabolizer	1	0.252525
CYP3A5	AFR	intermediate_metabolizer	314	47.5038	0.00136386	significant
CYP3A5	AFR	normal_metabolizer	205	31.0136	5.89801e-27	significant
CYP3A5	AFR	poor_metabolizer	142	21.4826	3.08812e-32	significant
CYP3A5	AMR	intermediate_metabolizer	93	26.8012	0.00220717	significant
CYP3A5	AMR	normal_metabolizer	15	4.32277	0.729566
CYP3A5	AMR	poor_metabolizer	239	68.8761	0.00178742	significant
CYP3A5	CDX	intermediate_metabolizer	40	43.0108	0.343939
CYP3A5	CDX	normal_metabolizer	9	9.67742	0.138773
CYP3A5	CDX	poor_metabolizer	44	47.3118	0.0821673
CYP3A5	CHB	intermediate_metabolizer	40	38.835	0.819779
CYP3A5	CHB	normal_metabolizer	12	11.6505	0.0224099	significant
CYP3A5	CHB	poor_metabolizer	51	49.5146	0.14897
CYP3A5	CHS	intermediate_metabolizer	41	39.0476	0.820923
CYP3A5	CHS	normal_metabolizer	8	7.61905	0.338377
CYP3A5	CHS	poor_metabolizer	56	53.3333	0.440469
CYP3A5	EAS	intermediate_metabolizer	209	41.4683	0.217438
CYP3A5	EAS	normal_metabolizer	40	7.93651	0.105689
CYP3A5	EAS	poor_metabolizer	255	50.5952	0.0433199	significant
CYP3A5	EUR	intermediate_metabolizer	50	9.94036	4.05005e-23	significant
CYP3A5	EUR	normal_metabolizer	2	0.397614	6.96324e-06	significant
CYP3A5	EUR	poor_metabolizer	451	89.662	4.41115e-29	significant
CYP3A5	JPT	intermediate_metabolizer	45	43.2692	0.308523
CYP3A5	JPT	normal_metabolizer	4	3.84615	0.79807
CYP3A5	JPT	poor_metabolizer	55	52.8846	0.436722
CYP3A5	KHV	intermediate_metabolizer	43	43.4343	0.299179
CYP3A5	KHV	normal_metabolizer	7	7.07071	0.457474
CYP3A5	KHV	poor_metabolizer	49	49.4949	0.174308
CYP3A5	SAS	intermediate_metabolizer	207	42.3313	0.147584
CYP3A5	SAS	normal_metabolizer	59	12.0654	0.000222367	significant
CYP3A5	SAS	poor_metabolizer	223	45.6033	0.000436322	significant
CYP3A5	SKR	intermediate_metabolizer	148	37.3737
CYP3A5	SKR	normal_metabolizer	20	5.05051
CYP3A5	SKR	poor_metabolizer	228	57.5758
CYP4F2	AFR	intermediate_metabolizer	7	1.059	9.10118e-16	significant
CYP4F2	AFR	normal_metabolizer	654	98.941	9.10118e-16	significant
CYP4F2	AMR	intermediate_metabolizer	19	5.4755	0.000889937	significant
CYP4F2	AMR	normal_metabolizer	328	94.5245	0.000889937	significant
CYP4F2	CDX	intermediate_metabolizer	3	3.22581	0.00835508	significant
CYP4F2	CDX	normal_metabolizer	90	96.7742	0.00835508	significant
CYP4F2	CHB	intermediate_metabolizer	4	3.8835	0.0115452	significant
CYP4F2	CHB	normal_metabolizer	99	96.1165	0.0115452	significant
CYP4F2	CHS	intermediate_metabolizer	3	2.85714	0.00216511	significant
CYP4F2	CHS	normal_metabolizer	102	97.1429	0.00216511	significant
CYP4F2	EAS	intermediate_metabolizer	27	5.35714	0.000164716	significant
CYP4F2	EAS	normal_metabolizer	477	94.6429	0.000164716	significant
CYP4F2	EUR	intermediate_metabolizer	50	9.94036	0.239803
CYP4F2	EUR	normal_metabolizer	453	90.0596	0.239803
CYP4F2	JPT	intermediate_metabolizer	10	9.61538	0.498267
CYP4F2	JPT	normal_metabolizer	94	90.3846	0.498267
CYP4F2	KHV	intermediate_metabolizer	7	7.07071	0.158097
CYP4F2	KHV	normal_metabolizer	92	92.9293	0.158097
CYP4F2	SAS	intermediate_metabolizer	89	18.2004	0.0257179	significant
CYP4F2	SAS	normal_metabolizer	400	81.7996	0.0257179	significant
CYP4F2	SKR	intermediate_metabolizer	50	12.6263
CYP4F2	SKR	normal_metabolizer	346	87.3737
DPYD	AFR	intermediate_metabolizer	36	5.44629	4.38688e-08	significant
DPYD	AFR	normal_metabolizer	618	93.4947	1.27498e-09	significant
DPYD	AFR	unknown_metabolizer	7	1.059	0.049845	significant
DPYD	AMR	intermediate_metabolizer	10	2.88184	0.000460236	significant
DPYD	AMR	normal_metabolizer	336	96.83	0.000211596	significant
DPYD	AMR	unknown_metabolizer	1	0.288184	0.467026
DPYD	CDX	normal_metabolizer	92	98.9247	0.190184
DPYD	CDX	unknown_metabolizer	1	1.07527	0.190184
DPYD	CHB	normal_metabolizer	103	100	1
DPYD	CHS	intermediate_metabolizer	1	0.952381	0.209581
DPYD	CHS	normal_metabolizer	103	98.0952	0.0435928	significant
DPYD	CHS	unknown_metabolizer	1	0.952381	0.209581
DPYD	EAS	intermediate_metabolizer	2	0.396825	0.506652
DPYD	EAS	normal_metabolizer	499	99.0079	0.070851
DPYD	EAS	unknown_metabolizer	3	0.595238	0.259978
DPYD	EUR	intermediate_metabolizer	36	7.15706	5.46239e-10	significant
DPYD	EUR	normal_metabolizer	465	92.4453	1.52425e-10	significant
DPYD	EUR	unknown_metabolizer	2	0.397614	0.506534
DPYD	JPT	intermediate_metabolizer	1	0.961538	0.208
DPYD	JPT	normal_metabolizer	103	99.0385	0.208
DPYD	KHV	normal_metabolizer	98	98.9899	0.2
DPYD	KHV	unknown_metabolizer	1	1.0101	0.2
DPYD	SAS	intermediate_metabolizer	31	6.33947	1.32399e-08	significant
DPYD	SAS	normal_metabolizer	451	92.229	1.08823e-10	significant
DPYD	SAS	poor_metabolizer	1	0.204499	1
DPYD	SAS	unknown_metabolizer	6	1.22699	0.035926	significant
DPYD	SKR	normal_metabolizer	396	100
G6PD	AFR	decreased_function	139	21.0287	1.5801e-31	significant
G6PD	AFR	normal_function	522	78.9713	1.5801e-31	significant
G6PD	AMR	decreased_function	9	2.59366	0.000999448	significant
G6PD	AMR	normal_function	338	97.4063	0.000999448	significant
G6PD	CDX	decreased_function	13	13.9785	2.07672e-10	significant
G6PD	CDX	normal_function	80	86.0215	2.07672e-10	significant
G6PD	CHB	decreased_function	1	0.970874	0.206413
G6PD	CHB	normal_function	102	99.0291	0.206413
G6PD	CHS	decreased_function	2	1.90476	0.0435928	significant
G6PD	CHS	normal_function	103	98.0952	0.0435928	significant
G6PD	EAS	decreased_function	22	4.36508	2.66025e-06	significant
G6PD	EAS	normal_function	482	95.6349	2.66025e-06	significant
G6PD	EUR	decreased_function	1	0.198807	1
G6PD	EUR	normal_function	502	99.8012	1
G6PD	JPT	decreased_function	1	0.961538	0.208
G6PD	JPT	normal_function	103	99.0385	0.208
G6PD	KHV	decreased_function	5	5.05051	0.000294715	significant
G6PD	KHV	normal_function	94	94.9495	0.000294715	significant
G6PD	SAS	decreased_function	13	2.65849	0.000442045	significant
G6PD	SAS	normal_function	470	96.1145	1.54911e-05	significant
G6PD	SAS	unknown_function	6	1.22699	0.035926	significant
G6PD	SKR	normal_function	396	100
IFNL3	AFR	decreased_function	317	47.9576	2.90844e-82	significant
IFNL3	AFR	no_function	209	31.6188	1.02961e-49	significant
IFNL3	AFR	normal_function	135	20.4236	2.14652e-173	significant
IFNL3	AMR	decreased_function	159	45.8213	2.97707e-64	significant
IFNL3	AMR	no_function	58	16.7147	4.17113e-21	significant
IFNL3	AMR	normal_function	130	37.464	8.19487e-96	significant
IFNL3	CDX	decreased_function	17	18.2796	1.55503e-13	significant
IFNL3	CDX	no_function	1	1.07527	0.190184
IFNL3	CDX	normal_function	75	80.6452	2.50386e-14	significant
IFNL3	CHB	decreased_function	14	13.5922	1.21503e-10	significant
IFNL3	CHB	normal_function	89	86.4078	1.21503e-10	significant
IFNL3	CHS	decreased_function	12	11.4286	4.26913e-09	significant
IFNL3	CHS	normal_function	93	88.5714	4.26913e-09	significant
IFNL3	EAS	decreased_function	84	16.6667	2.66086e-23	significant
IFNL3	EAS	no_function	3	0.595238	0.259978
IFNL3	EAS	normal_function	417	82.7381	5.71839e-24	significant
IFNL3	EUR	decreased_function	209	41.5507	5.04452e-64	significant
IFNL3	EUR	no_function	48	9.54274	3.57384e-13	significant
IFNL3	EUR	normal_function	246	48.9066	6.62409e-83	significant
IFNL3	JPT	decreased_function	22	21.1538	1.45215e-16	significant
IFNL3	JPT	no_function	1	0.961538	0.208
IFNL3	JPT	normal_function	81	77.8846	2.49114e-17	significant
IFNL3	KHV	decreased_function	19	19.1919	1.17412e-14	significant
IFNL3	KHV	no_function	1	1.0101	0.2
IFNL3	KHV	normal_function	79	79.798	1.9733e-15	significant
IFNL3	SAS	decreased_function	176	35.9918	1.23988e-53	significant
IFNL3	SAS	no_function	19	3.88548	1.54911e-05	significant
IFNL3	SAS	normal_function	294	60.1227	2.03708e-60	significant
IFNL3	SKR	normal_function	396	100
NAT2	AFR	decreased_function	587	88.8048	7.64448e-35	significant
NAT2	AFR	normal_function	74	11.1952	7.64448e-35	significant
NAT2	AMR	decreased_function	298	85.879	2.09213e-20	significant
NAT2	AMR	normal_function	49	14.121	2.09213e-20	significant
NAT2	CDX	decreased_function	68	73.1183	0.00152901	significant
NAT2	CDX	normal_function	25	26.8817	0.00152901	significant
NAT2	CHB	decreased_function	65	63.1068	0.148358
NAT2	CHB	normal_function	38	36.8932	0.148358
NAT2	CHS	decreased_function	74	70.4762	0.00523944	significant
NAT2	CHS	normal_function	31	29.5238	0.00523944	significant
NAT2	EAS	decreased_function	348	69.0476	2.15145e-05	significant
NAT2	EAS	normal_function	156	30.9524	2.15145e-05	significant
NAT2	EUR	decreased_function	469	93.2406	1.5029e-42	significant
NAT2	EUR	normal_function	34	6.75944	1.5029e-42	significant
NAT2	JPT	decreased_function	59	56.7308	0.82475
NAT2	JPT	normal_function	45	43.2692	0.82475
NAT2	KHV	decreased_function	82	82.8283	1.68184e-07	significant
NAT2	KHV	normal_function	17	17.1717	1.68184e-07	significant
NAT2	SAS	decreased_function	460	94.0695	1.28266e-44	significant
NAT2	SAS	normal_function	29	5.93047	1.28266e-44	significant
NAT2	SKR	decreased_function	218	55.0505
NAT2	SKR	normal_function	178	44.9495
NUDT15	AFR	intermediate_metabolizer	1	0.151286	3.58905e-31	significant
NUDT15	AFR	normal_metabolizer	657	99.3949	7.28611e-36	significant
NUDT15	AFR	unknown_metabolizer	3	0.453858	7.88285e-05	significant
NUDT15	AMR	intermediate_metabolizer	27	7.78098	4.89791e-05	significant
NUDT15	AMR	normal_metabolizer	312	89.9135	5.08832e-06	significant
NUDT15	AMR	poor_metabolizer	2	0.576369	1
NUDT15	AMR	unknown_metabolizer	6	1.72911	0.119927
NUDT15	CDX	intermediate_metabolizer	7	7.52688	0.0117616	significant
NUDT15	CDX	normal_metabolizer	80	86.0215	0.0879751
NUDT15	CDX	poor_metabolizer	1	1.07527	0.571168
NUDT15	CDX	unknown_metabolizer	5	5.37634	0.558348
NUDT15	CHB	intermediate_metabolizer	22	21.3592	0.477459
NUDT15	CHB	normal_metabolizer	73	70.8738	0.193841
NUDT15	CHB	poor_metabolizer	2	1.94175	0.275539
NUDT15	CHB	unknown_metabolizer	6	5.82524	0.406483
NUDT15	CHS	intermediate_metabolizer	24	22.8571	0.263811
NUDT15	CHS	normal_metabolizer	68	64.7619	0.0110189	significant
NUDT15	CHS	poor_metabolizer	5	4.7619	0.0121097	significant
NUDT15	CHS	unknown_metabolizer	8	7.61905	0.113829
NUDT15	EAS	intermediate_metabolizer	78	15.4762	0.366373
NUDT15	EAS	normal_metabolizer	390	77.381	1
NUDT15	EAS	poor_metabolizer	8	1.5873	0.363776
NUDT15	EAS	unknown_metabolizer	28	5.55556	0.270595
NUDT15	EUR	intermediate_metabolizer	2	0.397614	1.10548e-24	significant
NUDT15	EUR	normal_metabolizer	498	99.006	2.1279e-28	significant
NUDT15	EUR	unknown_metabolizer	3	0.596421	0.0010743	significant
NUDT15	JPT	intermediate_metabolizer	13	12.5	0.238006
NUDT15	JPT	normal_metabolizer	87	83.6538	0.224536
NUDT15	JPT	unknown_metabolizer	4	3.84615	1
NUDT15	KHV	intermediate_metabolizer	12	12.1212	0.179346
NUDT15	KHV	normal_metabolizer	82	82.8283	0.275671
NUDT15	KHV	unknown_metabolizer	5	5.05051	0.569811
NUDT15	SAS	intermediate_metabolizer	62	12.6789	0.0371395	significant
NUDT15	SAS	normal_metabolizer	421	86.0941	0.00103828	significant
NUDT15	SAS	poor_metabolizer	3	0.613497	1
NUDT15	SAS	unknown_metabolizer	3	0.613497	0.00115564	significant
NUDT15	SKR	intermediate_metabolizer	71	17.9293
NUDT15	SKR	normal_metabolizer	307	77.5253
NUDT15	SKR	poor_metabolizer	3	0.757576
NUDT15	SKR	unknown_metabolizer	15	3.78788
RYR1	AFR	normal_function	661	100	1
RYR1	AMR	normal_function	347	100	1
RYR1	CDX	normal_function	93	100	1
RYR1	CHB	normal_function	103	100	1
RYR1	CHS	normal_function	105	100	1
RYR1	EAS	normal_function	504	100	1
RYR1	EUR	increased_function	1	0.198807	1
RYR1	EUR	normal_function	502	99.8012	1
RYR1	JPT	normal_function	104	100	1
RYR1	KHV	normal_function	99	100	1
RYR1	SAS	normal_function	489	100	1
RYR1	SKR	normal_function	396	100
SLCO1B1	AFR	decreased_function	10	1.51286	0.0164597	significant
SLCO1B1	AFR	increased_function	135	20.4236	1.2268e-30	significant
SLCO1B1	AFR	normal_function	344	52.0424	1.03662e-14	significant
SLCO1B1	AFR	poor_function	48	7.26172	3.08319e-12	significant
SLCO1B1	AFR	unknown_function	124	18.7595	2.1413e-19	significant
SLCO1B1	AMR	decreased_function	9	2.59366	0.000999448	significant
SLCO1B1	AMR	increased_function	75	21.6138	1.34068e-27	significant
SLCO1B1	AMR	normal_function	178	51.2968	3.7646e-12	significant
SLCO1B1	AMR	poor_function	79	22.7666	0.930194
SLCO1B1	AMR	unknown_function	6	1.72911	1
SLCO1B1	CDX	decreased_function	3	3.22581	0.00669969	significant
SLCO1B1	CDX	normal_function	68	73.1183	0.595095
SLCO1B1	CDX	poor_function	22	23.6559	0.784844
SLCO1B1	CHB	increased_function	1	0.970874	0.206413
SLCO1B1	CHB	normal_function	75	72.8155	0.525185
SLCO1B1	CHB	poor_function	26	25.2427	0.599487
SLCO1B1	CHB	unknown_function	1	0.970874	1
SLCO1B1	CHS	normal_function	77	73.3333	0.612422
SLCO1B1	CHS	poor_function	21	20	0.690934
SLCO1B1	CHS	unknown_function	7	6.66667	0.0137562	significant
SLCO1B1	EAS	decreased_function	4	0.793651	0.134992
SLCO1B1	EAS	increased_function	4	0.793651	0.134992
SLCO1B1	EAS	normal_function	373	74.0079	0.588529
SLCO1B1	EAS	poor_function	109	21.627	0.807947
SLCO1B1	EAS	unknown_function	14	2.77778	0.378326
SLCO1B1	EUR	decreased_function	39	7.75348	8.0836e-11	significant
SLCO1B1	EUR	increased_function	142	28.2306	9.47787e-41	significant
SLCO1B1	EUR	normal_function	208	41.3519	1.21138e-25	significant
SLCO1B1	EUR	poor_function	113	22.4652	1
SLCO1B1	EUR	unknown_function	1	0.198807	0.0248199	significant
SLCO1B1	JPT	normal_function	76	73.0769	0.610161
SLCO1B1	JPT	poor_function	22	21.1538	0.89458
SLCO1B1	JPT	unknown_function	6	5.76923	0.033962	significant
SLCO1B1	KHV	decreased_function	1	1.0101	0.2
SLCO1B1	KHV	increased_function	3	3.0303	0.00780646	significant
SLCO1B1	KHV	normal_function	77	77.7778	0.792062
SLCO1B1	KHV	poor_function	18	18.1818	0.413536
SLCO1B1	SAS	decreased_function	2	0.408998	0.504962
SLCO1B1	SAS	increased_function	68	13.9059	5.43439e-19	significant
SLCO1B1	SAS	normal_function	379	77.5051	0.575721
SLCO1B1	SAS	poor_function	37	7.56646	2.95133e-10	significant
SLCO1B1	SAS	unknown_function	3	0.613497	0.121337
SLCO1B1	SKR	normal_function	300	75.7576
SLCO1B1	SKR	poor_function	89	22.4747
SLCO1B1	SKR	unknown_function	7	1.76768
TPMT	AFR	intermediate_metabolizer	74	11.1952	5.45837e-06	significant
TPMT	AFR	normal_metabolizer	520	78.6687	4.44508e-17	significant
TPMT	AFR	poor_metabolizer	6	0.907716	0.26644
TPMT	AFR	unknown_metabolizer	61	9.22844	1.53955e-13	significant
TPMT	AMR	intermediate_metabolizer	39	11.2392	4.82433e-05	significant
TPMT	AMR	normal_metabolizer	301	86.7435	3.06578e-06	significant
TPMT	AMR	poor_metabolizer	2	0.576369	0.601405
TPMT	AMR	unknown_metabolizer	5	1.44092	0.0218771	significant
TPMT	CDX	intermediate_metabolizer	6	6.45161	0.239957
TPMT	CDX	normal_metabolizer	87	93.5484	0.258069
TPMT	CHB	intermediate_metabolizer	1	0.970874	0.326837
TPMT	CHB	normal_metabolizer	101	98.0583	0.544033
TPMT	CHB	unknown_metabolizer	1	0.970874	0.206413
TPMT	CHS	intermediate_metabolizer	6	5.71429	0.397169
TPMT	CHS	normal_metabolizer	99	94.2857	0.410718
TPMT	EAS	intermediate_metabolizer	22	4.36508	0.608716
TPMT	EAS	normal_metabolizer	481	95.4365	0.619084
TPMT	EAS	unknown_metabolizer	1	0.198413	1
TPMT	EUR	intermediate_metabolizer	34	6.75944	0.0363604	significant
TPMT	EUR	normal_metabolizer	463	92.0477	0.0111662	significant
TPMT	EUR	unknown_metabolizer	6	1.19284	0.0374276	significant
TPMT	JPT	intermediate_metabolizer	4	3.84615	0.775087
TPMT	JPT	normal_metabolizer	100	96.1538	1
TPMT	KHV	intermediate_metabolizer	5	5.05051	0.556498
TPMT	KHV	normal_metabolizer	94	94.9495	0.569811
TPMT	SAS	intermediate_metabolizer	17	3.47648	1
TPMT	SAS	normal_metabolizer	472	96.5235	0.857313
TPMT	SKR	intermediate_metabolizer	14	3.53535
TPMT	SKR	normal_metabolizer	381	96.2121
TPMT	SKR	poor_metabolizer	1	0.252525
UGT1A1	AFR	intermediate_metabolizer	86	13.0106	3.48151e-06	significant
UGT1A1	AFR	normal_metabolizer	487	73.6762	8.42427e-22	significant
UGT1A1	AFR	unknown_metabolizer	88	13.3132	1.79008e-19	significant
UGT1A1	AMR	intermediate_metabolizer	37	10.6628	0.00182111	significant
UGT1A1	AMR	normal_metabolizer	297	85.5908	3.10336e-06	significant
UGT1A1	AMR	unknown_metabolizer	13	3.7464	4.45105e-05	significant
UGT1A1	CDX	intermediate_metabolizer	6	6.45161	0.427938
UGT1A1	CDX	normal_metabolizer	85	91.3978	0.125319
UGT1A1	CDX	unknown_metabolizer	2	2.15054	0.0358544	significant
UGT1A1	CHB	intermediate_metabolizer	11	10.6796	0.0300801	significant
UGT1A1	CHB	normal_metabolizer	92	89.3204	0.0300801	significant
UGT1A1	CHS	intermediate_metabolizer	8	7.61905	0.217632
UGT1A1	CHS	normal_metabolizer	96	91.4286	0.140581
UGT1A1	CHS	unknown_metabolizer	1	0.952381	0.209581
UGT1A1	EAS	intermediate_metabolizer	42	8.33333	0.0305222	significant
UGT1A1	EAS	normal_metabolizer	459	91.0714	0.0120128	significant
UGT1A1	EAS	unknown_metabolizer	3	0.595238	0.259978
UGT1A1	EUR	intermediate_metabolizer	37	7.35586	0.0927341
UGT1A1	EUR	normal_metabolizer	457	90.8549	0.00865623	significant
UGT1A1	EUR	unknown_metabolizer	9	1.78926	0.00579855	significant
UGT1A1	JPT	intermediate_metabolizer	16	15.3846	0.000336571	significant
UGT1A1	JPT	normal_metabolizer	88	84.6154	0.000336571	significant
UGT1A1	KHV	intermediate_metabolizer	1	1.0101	0.14259
UGT1A1	KHV	normal_metabolizer	98	98.9899	0.14259
UGT1A1	SAS	intermediate_metabolizer	57	11.6564	0.000142481	significant
UGT1A1	SAS	normal_metabolizer	393	80.3681	3.98194e-12	significant
UGT1A1	SAS	unknown_metabolizer	39	7.97546	5.57472e-11	significant
UGT1A1	SKR	intermediate_metabolizer	18	4.54545
UGT1A1	SKR	normal_metabolizer	378	95.4545
VKORC1	AFR	increased_function	69	10.4387	4.30925e-15	significant
VKORC1	AFR	normal_function	582	88.0484	1.47792e-17	significant
VKORC1	AFR	unknown_function	10	1.51286	0.0164597	significant
VKORC1	AMR	increased_function	225	64.8415	9.66139e-101	significant
VKORC1	AMR	normal_function	121	34.8703	2.27546e-101	significant
VKORC1	AMR	unknown_function	1	0.288184	0.467026
VKORC1	CDX	increased_function	90	96.7742	1.10561e-95	significant
VKORC1	CDX	normal_function	3	3.22581	1.10561e-95	significant
VKORC1	CHB	increased_function	103	100	1.03046e-109	significant
VKORC1	CHS	increased_function	104	99.0476	1.78335e-108	significant
VKORC1	CHS	normal_function	1	0.952381	1.78335e-108	significant
VKORC1	EAS	increased_function	495	98.2143	2.1609e-249	significant
VKORC1	EAS	normal_function	9	1.78571	2.1609e-249	significant
VKORC1	EUR	increased_function	311	61.829	3.89664e-107	significant
VKORC1	EUR	normal_function	191	37.9722	1.25599e-107	significant
VKORC1	EUR	unknown_function	1	0.198807	1
VKORC1	JPT	increased_function	104	100	2.14336e-110	significant
VKORC1	KHV	increased_function	94	94.9495	5.01315e-96	significant
VKORC1	KHV	normal_function	5	5.05051	5.01315e-96	significant
VKORC1	SAS	increased_function	130	26.5849	4.49851e-38	significant
VKORC1	SAS	normal_function	359	73.4151	4.49851e-38	significant
VKORC1	SKR	normal_function	396	100
